# Supplementary material for: Corruption, public trust and medical autonomy in the public health sector of Montenegro: Taking stock of the COVID-19 influence
Source: PLoS One. 2022 Sep 8;17(9):e0274318. doi: 10.1371/journal.pone.0274318 (PMC9455845; doi:10.1371/journal.pone.0274318)
Supplement: S1 File — (XLSX) [file pone.0274318.s001.xlsx]

## Sheet: PreCovid-datashare
id	Q1	StarostGrupe	Q3	Q4	MjesecniPrihod	Q52	Q55	Q62	Q68	Q69	Regija	weight
469	1	1	3	1	1	4	0	0	1	3	3	302.83
505	1	1	3	1	1	6	#NULL!	1	0	3	3	302.83
625	2	1	3	1	1	4	0	1	0	2	1	252.504
1673	2	1	3	1	1	6	0	0	1	3	3	252.328
1730	1	1	3	1	1	6	#NULL!	0	0	4	3	302.83
843	1	1	2	1	1	5	0	#NULL!	0	2	1	303.041
1098	1	1	3	1	1	5	0	1	0	1	3	302.83
710	1	1	3	1	1	4	0	0	0	1	3	302.83
864	1	1	2	1	1	6	0	0	0	3	1	303.041
1303	2	1	3	1	1	4	0	1	0	1	2	257.382
361	2	1	3	1	1	6	0	0	1	3	1	251.17
576	1	1	3	1	1	4	0	0	1	1	1	303.041
943	2	1	2	1	1	6	0	0	0	3	2	257.382
1481	2	1	3	1	1	6	#NULL!	#NULL!	0	3	2	257.382
138	2	1	3	1	1	6	0	0	1	3	1	251.17
466	2	1	3	1	1	3	0	#NULL!	0	1	3	252.328
487	1	1	3	7	1	4	0	0	1	3	2	308.895
506	1	1	3	1	1	4	0	#NULL!	1	1	3	302.83
513	2	1	3	1	1	6	#NULL!	#NULL!	1	3	3	252.328
721	1	1	3	1	1	6	0	0	1	3	3	302.83
723	2	1	3	1	1	5	1	1	0	1	3	252.328
724	2	1	3	1	1	5	1	#NULL!	0	2	3	252.328
749	1	1	3	1	1	2	0	0	1	3	2	308.895
810	2	1	3	1	1	5	0	0	1	4	2	257.382
821	2	1	3	1	1	2	0	0	0	3	2	257.382
1113	2	1	3	1	1	3	0	0	0	3	3	252.328
1292	1	1	3	1	1	3	0	0	0	2	3	302.83
1411	2	1	3	1	1	6	0	0	0	3	2	257.382
1429	2	1	3	1	1	5	0	0	0	3	2	257.382
1643	2	1	3	1	1	3	#NULL!	0	0	1	3	252.328
1649	1	1	3	1	1	3	#NULL!	0	0	2	3	302.83
1656	2	1	3	1	1	6	#NULL!	0	0	3	3	252.328
1664	2	1	3	1	1	2	0	0	1	3	3	252.328
1676	1	1	3	1	1	6	0	0	0	3	3	302.83
1688	2	1	3	1	1	5	0	#NULL!	0	1	3	252.328
1710	2	1	3	1	1	2	0	0	0	5	3	252.328
433	2	1	3	3	2	4	0	#NULL!	0	3	1	251.17
1396	2	1	3	3	2	6	0	0	1	3	2	257.382
481	1	1	3	2	2	5	0	0	0	1	3	302.83
245	2	1	3	3	2	4	0	0	0	3	2	257.382
1294	2	1	4	3	2	2	1	#NULL!	1	2	3	252.328
223	1	1	3	1	1	6	#NULL!	0	0	4	2	308.895
455	1	1	3	1	1	1	0	0	0	3	2	308.895
467	2	1	3	1	1	4	0	1	0	1	3	252.328
891	1	1	3	1	1	3	0	0	0	1	1	303.041
1086	2	1	3	1	1	4	0	0	0	3	3	252.328
1110	1	1	3	1	1	6	0	0	0	3	3	302.83
1136	1	1	3	7	1	4	0	0	0	2	3	302.83
1185	1	1	3	7	1	1	0	0	0	3	3	302.83
580	2	1	3	1	1	5	0	1	0	1	1	252.504
887	1	1	2	1	1	3	0	0	0	1	1	303.041
4	2	1	3	1	1	5	0	0	0	3	1	252.504
165	2	1	3	1	1	6	0	#NULL!	0	3	2	257.382
328	2	1	3	1	1	2	0	0	0	2	1	251.17
386	2	1	3	1	1	4	0	1	0	3	1	251.17
910	1	1	3	1	1	3	0	0	1	2	1	303.041
29	1	1	3	1	1	4	#NULL!	#NULL!	0	3	1	303.041
403	2	1	3	1	1	3	0	0	1	4	1	251.17
1248	1	1	3	1	1	2	0	0	0	3	3	302.83
423	1	1	3	1	1	6	1	0	0	3	1	301.44
931	2	1	3	1	1	6	0	0	0	3	2	257.382
1069	1	1	3	1	1	6	#NULL!	#NULL!	0	1	2	308.895
1151	2	1	3	1	1	6	0	0	0	3	3	252.328
1340	1	1	3	1	1	4	0	0	0	4	1	303.041
1360	1	1	3	1	1	6	0	0	0	3	1	303.041
1646	2	1	3	1	1	6	#NULL!	0	0	3	3	252.328
1681	1	1	3	7	1	2	0	#NULL!	1	1	3	302.83
928	2	1	3	3	2	6	0	0	0	3	2	257.382
577	1	1	3	3	2	4	1	1	0	4	1	303.041
475	1	1	3	2	2	5	0	1	0	2	3	302.83
875	1	1	3	3	2	3	0	0	0	2	1	303.041
212	1	2	3	8	1	4	0	0	0	2	3	265.296
267	2	2	3	1	1	6	#NULL!	#NULL!	0	5	2	216.959
273	2	2	3	1	1	4	0	#NULL!	0	3	2	216.959
1330	2	2	3	1	1	4	0	0	0	1	1	212.847
145	2	2	3	1	1	2	0	0	0	3	1	211.723
1024	1	2	3	1	1	2	1	1	0	2	1	265.481
1490	1	2	3	7	1	6	#NULL!	#NULL!	0	3	2	270.61
1495	2	2	3	7	1	4	0	0	0	3	2	216.959
111	2	2	3	1	1	6	0	0	1	4	1	211.723
249	2	2	3	1	1	4	0	#NULL!	0	3	2	216.959
519	2	2	3	1	1	6	0	0	0	3	3	212.699
522	1	2	3	1	1	5	0	1	0	1	3	265.296
610	2	2	3	1	1	6	0	#NULL!	1	1	1	212.847
633	2	2	3	1	1	5	1	1	0	1	1	212.847
944	2	2	3	1	1	6	0	0	1	3	2	216.959
251	1	2	3	1	1	4	1	1	0	2	2	270.61
1706	2	2	3	3	2	6	#NULL!	0	1	4	3	212.699
49	2	2	3	8	2	4	0	0	0	2	1	212.847
166	1	2	3	3	2	6	0	0	0	2	2	270.61
426	2	2	3	3	2	5	#NULL!	0	0	4	1	211.723
855	2	2	3	3	2	3	0	0	0	3	1	212.847
1035	2	2	3	3	2	3	0	0	0	3	1	212.847
1285	1	2	3	3	2	4	0	0	0	4	3	265.296
1568	1	2	3	7	2	6	0	0	1	3	3	265.296
2	1	2	3	1	1	4	0	0	0	4	1	265.481
85	1	2	3	1	1	4	0	0	0	1	1	265.481
149	1	2	3	1	1	6	#NULL!	#NULL!	0	1	1	264.079
392	2	2	3	1	1	2	0	#NULL!	0	3	1	211.723
913	1	2	3	1	1	4	0	0	0	1	1	265.481
1320	2	2	3	1	1	2	0	0	1	3	1	212.847
1344	1	2	3	1	1	6	0	0	0	3	1	265.481
1380	1	2	3	1	1	6	0	0	0	2	1	265.481
1698	1	2	3	1	1	5	#NULL!	0	0	1	3	265.296
18	1	2	3	1	1	4	0	1	0	1	1	265.481
846	1	2	3	1	1	5	0	0	0	3	1	265.481
879	1	2	3	7	1	3	0	0	0	2	1	265.481
955	2	2	3	1	1	6	0	0	1	3	2	216.959
1282	1	2	3	1	1	5	0	0	1	1	1	265.481
1441	2	2	4	1	1	4	1	1	0	4	2	216.959
10	2	2	3	1	1	5	#NULL!	#NULL!	0	1	1	212.847
246	2	2	3	7	1	4	0	0	0	3	2	216.959
530	1	2	3	1	1	2	#NULL!	0	0	3	1	264.079
976	2	2	4	1	1	2	0	0	0	3	1	212.847
1210	1	2	3	1	1	2	0	0	0	1	3	265.296
1226	2	2	3	1	1	2	0	0	0	3	3	212.699
25	2	2	4	1	1	6	#NULL!	1	0	5	1	212.847
94	2	2	3	1	1	4	0	0	0	4	1	212.847
293	1	2	3	1	1	4	0	#NULL!	0	4	1	264.079
442	2	2	3	1	1	4	0	0	1	2	1	211.723
515	2	2	3	1	1	6	0	0	0	2	3	212.699
550	1	2	3	1	1	3	0	#NULL!	1	4	1	264.079
585	1	2	3	1	1	2	1	0	1	4	1	265.481
933	2	2	3	1	1	6	0	0	0	3	2	216.959
951	1	2	3	1	1	6	0	0	0	3	2	270.61
1284	1	2	3	1	1	2	0	0	1	2	3	265.296
1453	2	2	3	8	1	3	0	1	0	3	2	216.959
1637	2	2	3	1	1	6	0	0	1	3	3	212.699
1651	2	2	3	1	1	6	0	0	0	3	3	212.699
1682	1	2	3	7	1	6	0	0	0	1	3	265.296
1690	2	2	3	1	1	5	0	0	0	1	3	212.699
52	2	2	3	1	1	1	1	1	0	1	1	212.847
58	1	2	3	1	1	4	0	0	0	4	1	265.481
1525	1	2	3	7	2	4	0	0	0	4	3	265.296
489	2	2	3	3	2	4	0	0	0	4	2	216.959
949	1	2	3	3	2	3	0	0	1	3	2	270.61
959	2	2	3	3	2	2	0	0	1	2	2	216.959
184	1	2	3	7	2	5	0	0	1	4	1	265.481
652	2	2	5	3	2	4	1	0	0	3	1	212.847
1005	2	2	3	3	2	3	0	0	0	4	1	212.847
1384	1	2	3	3	2	4	0	0	0	3	2	270.61
263	1	2	3	3	2	4	1	1	0	3	2	270.61
1302	2	2	3	3	2	4	0	0	0	3	2	216.959
814	1	2	3	3	2	5	0	0	0	2	2	270.61
163	1	2	3	3	3	5	0	#NULL!	1	5	1	264.079
8	2	2	3	1	1	5	0	#NULL!	0	4	1	212.847
31	1	2	3	1	1	5	#NULL!	1	0	1	1	265.481
89	2	2	3	1	1	4	0	#NULL!	0	3	1	212.847
107	1	2	3	1	1	4	0	0	1	4	1	264.079
112	1	2	3	1	1	2	0	0	0	2	1	264.079
439	1	2	3	1	1	5	1	0	1	2	1	264.079
1238	2	2	3	7	1	1	0	0	0	3	3	212.699
412	1	2	5	1	1	5	1	#NULL!	0	1	1	265.481
862	2	2	3	8	1	3	0	0	0	3	1	212.847
974	1	2	3	7	1	4	0	0	0	3	1	265.481
289	2	2	3	1	1	2	0	0	0	3	1	211.723
368	1	2	3	1	1	3	0	0	0	3	1	264.079
850	1	2	3	1	1	4	0	0	0	3	1	265.481
388	2	2	3	1	1	4	0	1	0	2	1	211.723
936	2	2	3	1	1	6	0	0	0	2	2	216.959
1247	2	2	3	7	1	2	0	0	0	1	3	212.699
1270	1	2	3	1	1	2	0	0	0	2	3	265.296
1356	2	2	3	1	1	3	0	1	0	4	1	212.847
1424	2	2	5	1	1	6	0	0	0	1	2	216.959
778	2	2	3	3	2	1	0	0	1	3	2	216.959
380	2	2	3	3	2	2	0	1	0	3	1	211.723
1435	2	2	4	3	2	4	0	1	0	4	2	216.959
795	2	2	3	3	2	6	0	0	0	4	2	216.959
1096	1	2	3	3	2	4	0	0	0	3	3	265.296
1295	2	2	4	3	2	2	0	0	0	2	3	212.699
668	1	2	3	3	2	6	0	0	1	2	1	265.481
747	1	2	3	3	2	3	0	1	0	2	2	270.61
365	1	2	3	3	2	3	0	#NULL!	0	3	1	264.079
241	2	2	3	3	2	4	#NULL!	#NULL!	0	4	2	216.959
559	2	2	3	3	2	3	0	0	0	3	1	212.847
478	2	2	4	2	2	5	0	0	0	3	3	212.699
1095	2	2	4	2	2	6	0	0	0	3	3	212.699
28	2	2	3	3	2	4	0	1	0	4	1	212.847
92	1	2	3	3	2	5	1	0	0	3	1	265.481
242	2	2	3	3	3	4	0	#NULL!	0	4	2	216.959
104	2	2	3	3	4	5	0	0	0	4	1	211.723
98	2	2	3	1	1	5	0	#NULL!	0	1	1	212.847
470	1	2	3	1	1	4	1	#NULL!	1	4	3	265.296
1653	1	2	3	1	1	3	0	0	0	2	3	265.296
894	1	2	3	3	1	2	0	0	0	2	1	265.481
892	1	2	3	7	1	3	0	0	0	2	1	265.481
1341	2	2	3	1	1	5	1	1	0	1	1	212.847
36	2	2	3	1	1	4	0	0	0	3	1	212.847
1123	2	2	3	7	1	4	0	0	0	2	3	212.699
1193	2	2	2	7	1	2	0	0	0	2	3	212.699
1443	2	2	5	1	1	4	1	1	0	3	2	216.959
117	2	2	4	1	1	4	0	0	0	2	1	211.723
137	2	2	3	1	1	4	#NULL!	#NULL!	0	3	1	211.723
411	1	2	3	1	1	6	#NULL!	#NULL!	0	3	1	265.481
877	1	2	2	7	1	3	0	0	0	3	1	265.481
1255	1	2	3	1	1	1	0	0	0	1	3	265.296
1370	2	2	3	1	1	2	0	1	0	4	1	212.847
1630	1	2	3	1	1	5	0	1	0	1	3	265.296
1641	1	2	3	1	1	3	0	0	0	2	3	265.296
1666	1	2	3	1	1	4	0	0	0	2	3	265.296
1696	2	2	3	1	1	4	0	1	0	3	3	212.699
1405	2	2	3	3	2	3	0	0	1	3	2	216.959
1122	2	2	3	3	2	5	0	1	0	3	3	212.699
116	2	2	5	3	2	3	0	1	0	3	1	211.723
27	2	2	5	3	2	3	0	0	1	1	1	212.847
502	2	2	3	3	2	6	0	0	0	1	2	216.959
662	2	2	4	3	2	5	#NULL!	1	1	3	1	212.847
1281	1	2	3	3	2	4	0	#NULL!	0	3	1	265.481
244	2	2	4	3	2	6	1	1	0	3	2	216.959
468	2	2	3	3	2	3	0	#NULL!	0	2	3	212.699
84	2	2	3	3	2	5	0	1	0	2	1	212.847
1461	1	2	3	3	2	4	0	1	0	4	2	270.61
283	2	2	4	3	2	4	0	0	0	4	2	216.959
420	2	2	4	3	2	4	0	0	0	3	1	211.723
106	1	2	3	2	2	4	0	0	0	3	1	264.079
1304	2	2	4	3	2	5	0	0	0	1	2	216.959
1534	2	2	3	3	2	6	0	0	0	3	3	212.699
464	1	2	5	2	2	3	#NULL!	0	0	2	3	265.296
424	1	2	3	3	2	3	1	1	0	1	1	264.079
499	2	2	4	2	3	5	1	0	0	2	2	216.959
996	2	2	3	3	3	2	0	0	0	3	1	212.847
1028	1	2	3	3	3	3	0	0	1	4	1	265.481
979	1	2	4	3	4	3	0	0	0	3	1	265.481
871	1	2	4	3	5	1	0	0	0	3	1	265.481
378	2	2	5	7	1	6	0	0	0	2	1	211.723
440	1	2	3	7	1	6	0	#NULL!	0	1	1	264.079
547	1	2	3	1	1	2	0	#NULL!	0	3	1	264.079
627	1	2	3	7	1	5	0	0	0	2	1	265.481
927	1	2	4	1	1	6	0	#NULL!	0	3	2	270.61
1335	1	2	3	1	1	3	0	0	1	3	1	265.481
1203	1	2	3	7	1	5	1	0	0	1	3	265.296
369	1	2	5	7	1	2	0	1	0	4	1	264.079
903	1	2	3	8	1	3	0	0	0	3	1	265.481
1464	2	2	3	7	1	4	1	#NULL!	0	4	2	216.959
457	2	2	3	1	1	3	0	#NULL!	1	3	2	216.959
615	2	2	3	1	1	4	0	0	0	2	1	212.847
1073	1	2	4	7	1	6	#NULL!	0	0	1	2	270.61
1241	2	2	3	7	1	2	0	0	0	1	3	212.699
1494	2	2	4	1	1	4	1	0	0	4	2	216.959
838	2	2	3	7	1	4	0	0	1	4	2	216.959
1704	1	2	3	7	1	1	#NULL!	#NULL!	0	5	3	265.296
1551	2	2	4	7	2	5	0	1	0	2	3	212.699
680	1	2	5	3	2	6	0	0	0	3	1	265.481
259	1	2	3	3	2	5	#NULL!	1	1	1	2	270.61
1677	2	2	3	7	2	6	0	0	0	3	3	212.699
1709	2	2	5	7	2	6	0	0	0	4	3	212.699
63	2	2	3	3	2	6	0	#NULL!	0	3	1	212.847
521	2	2	5	7	2	6	#NULL!	0	0	4	3	212.699
946	1	2	2	2	2	3	0	0	1	3	2	270.61
243	2	2	5	3	2	5	0	0	0	5	2	216.959
1470	1	2	3	3	2	6	1	#NULL!	0	2	2	270.61
701	1	2	3	7	2	2	1	0	1	3	1	265.481
755	2	2	3	3	2	3	0	0	0	3	2	216.959
66	2	2	3	3	2	5	0	1	0	1	1	212.847
436	1	2	4	3	2	6	1	#NULL!	0	3	1	264.079
621	2	2	3	3	2	4	#NULL!	#NULL!	0	1	1	212.847
399	1	2	3	3	2	2	0	0	0	4	1	264.079
1311	1	2	3	3	2	4	0	0	0	1	2	270.61
1446	1	2	5	3	2	4	0	1	0	3	2	270.61
35	1	2	5	2	2	2	0	0	0	2	1	265.481
131	2	2	5	2	2	6	0	#NULL!	1	2	1	211.723
460	1	2	5	2	2	4	0	1	0	3	3	265.296
430	2	2	4	3	2	6	#NULL!	0	0	3	1	211.723
655	1	2	3	3	2	3	0	#NULL!	0	2	1	265.481
733	2	2	4	3	2	5	1	1	0	1	2	216.959
262	1	2	4	3	3	4	0	0	0	1	2	270.61
1106	2	2	5	3	3	4	0	0	0	3	3	212.699
148	1	2	5	3	4	3	0	0	0	3	1	264.079
19	2	2	5	3	4	4	0	1	0	2	1	212.847
716	1	2	3	4	4	5	0	0	0	1	3	265.296
847	1	2	3	3	4	2	0	0	0	3	1	265.481
364	1	2	3	7	1	3	0	#NULL!	0	3	1	284.691
451	1	2	3	7	1	3	0	1	0	3	2	291.733
1315	2	2	3	1	1	4	0	1	1	3	1	217.318
1645	2	2	5	7	1	3	#NULL!	#NULL!	0	1	3	217.167
295	2	2	5	7	1	4	0	1	0	2	1	216.17
1167	2	2	3	7	1	2	0	0	0	4	3	217.167
604	2	2	3	1	1	4	0	0	0	2	1	217.318
897	2	2	5	7	1	3	0	0	0	3	1	217.318
1749	1	2	5	7	1	2	0	1	0	2	1	284.691
859	2	2	3	7	1	2	0	0	0	2	1	217.318
1145	1	2	5	7	1	3	0	0	0	2	3	286.004
1190	2	2	2	8	1	2	1	0	0	3	3	217.167
1258	1	2	3	7	1	3	0	0	0	3	3	286.004
1323	2	2	3	8	1	3	1	1	0	3	1	217.318
1257	1	2	5	3	2	1	0	0	0	3	3	286.004
417	2	2	5	3	2	5	0	0	1	1	1	217.318
264	2	2	4	3	2	1	1	1	0	2	2	221.516
181	2	2	3	3	2	4	1	1	0	5	1	217.318
1449	2	2	4	3	2	2	0	0	0	3	2	221.516
1003	2	2	3	3	2	2	0	0	0	1	1	217.318
676	1	2	3	3	2	1	0	0	0	3	1	286.203
771	1	2	3	3	2	3	0	0	0	3	2	291.733
108	1	2	3	3	2	3	#NULL!	#NULL!	0	3	1	284.691
12	1	2	5	3	2	4	0	0	0	3	1	286.203
1680	2	2	5	2	2	5	0	0	0	3	3	217.167
890	2	2	5	3	2	3	0	0	0	3	1	217.318
1092	2	2	4	2	2	4	0	0	0	3	3	217.167
963	1	2	4	4	2	4	1	1	0	1	1	286.203
1650	1	2	5	2	2	6	0	0	0	2	3	286.004
88	2	2	5	3	2	5	0	0	0	1	1	217.318
257	1	2	4	3	2	6	0	#NULL!	0	1	2	291.733
591	1	2	5	3	2	5	0	0	1	3	1	286.203
1020	2	2	3	3	3	3	0	0	1	5	1	217.318
120	2	2	5	3	4	6	0	0	0	3	1	216.17
1619	2	2	5	2	4	3	0	1	1	1	3	217.167
192	1	2	3	3	4	3	0	#NULL!	0	3	1	286.203
373	2	2	5	7	1	3	0	0	0	3	1	216.17
725	1	2	3	1	1	2	1	0	0	4	3	286.004
1130	2	2	3	7	1	3	0	0	0	3	3	217.167
1158	2	2	5	7	1	2	0	1	0	4	3	217.167
882	2	2	3	1	1	3	0	0	0	2	1	217.318
548	2	2	5	7	1	3	0	0	0	3	1	216.17
1736	2	2	5	7	1	6	0	0	1	4	3	217.167
677	2	2	5	3	2	2	0	0	0	4	1	217.318
1415	2	2	3	3	2	6	0	0	0	3	2	221.516
43	2	2	4	3	2	5	1	0	0	1	1	217.318
172	2	2	3	3	2	4	#NULL!	1	0	1	2	221.516
685	2	2	5	3	2	5	1	#NULL!	0	2	1	217.318
1472	2	2	3	3	2	4	1	#NULL!	0	3	2	221.516
47	2	2	3	3	2	4	0	1	0	1	1	217.318
62	2	2	3	3	2	6	0	#NULL!	0	3	1	217.318
200	2	2	3	3	2	5	0	0	0	4	1	216.17
800	2	2	3	3	2	4	0	0	1	3	2	221.516
1439	1	2	5	3	2	3	0	1	0	3	2	291.733
1307	2	2	3	3	2	4	0	1	0	3	2	221.516
1205	2	2	5	3	2	5	0	0	0	1	3	217.167
217	2	2	3	3	2	4	#NULL!	0	1	3	2	221.516
476	2	2	3	3	2	4	0	0	0	3	3	217.167
1065	1	2	3	3	2	6	1	1	0	1	2	291.733
136	1	2	3	2	2	3	#NULL!	#NULL!	0	3	1	284.691
649	1	2	3	2	2	5	0	1	0	1	1	286.203
754	1	2	5	3	2	5	0	0	1	1	2	291.733
1041	1	2	3	3	2	3	0	0	0	4	1	286.203
240	2	2	4	3	2	4	#NULL!	0	0	3	2	221.516
952	1	2	4	2	2	4	0	1	0	2	2	291.733
659	1	2	3	3	2	3	0	1	1	3	1	286.203
642	1	2	4	3	2	4	0	#NULL!	0	1	1	286.203
579	1	2	5	3	2	5	0	0	0	1	1	286.203
1299	2	2	5	3	2	5	0	0	0	1	3	217.167
1347	1	2	3	3	3	6	0	0	0	2	1	286.203
53	1	2	3	3	3	4	0	1	0	1	1	286.203
189	1	2	3	7	1	3	0	1	0	2	1	286.203
1056	2	2	3	7	1	3	1	1	0	4	2	221.516
319	2	2	5	7	1	5	0	1	0	3	1	216.17
379	2	2	5	7	1	4	0	1	0	3	1	216.17
385	1	2	5	7	1	3	0	#NULL!	0	3	1	284.691
822	2	2	3	7	1	4	0	0	1	3	2	221.516
834	1	2	3	7	1	5	0	0	0	2	2	291.733
1084	2	2	5	7	1	4	0	0	0	1	2	221.516
1183	2	2	5	7	1	1	0	0	1	5	3	217.167
1217	1	2	5	7	1	2	0	0	0	1	3	286.004
1655	1	2	4	7	1	4	0	0	0	1	3	286.004
1669	1	2	3	1	1	4	0	0	0	1	3	286.004
1745	2	2	5	7	1	3	0	0	0	3	1	216.17
1139	2	2	3	3	2	3	0	0	0	3	3	217.167
367	2	2	3	3	2	2	0	1	0	4	1	216.17
405	2	2	3	3	2	2	0	0	0	3	1	216.17
449	2	2	5	3	2	5	0	#NULL!	0	4	1	216.17
1703	2	2	3	3	2	1	0	0	0	3	3	217.167
1018	1	2	3	3	2	5	0	0	0	4	1	286.203
324	2	2	3	3	2	4	1	0	0	3	1	216.17
1022	2	2	3	3	2	3	0	0	1	5	1	217.318
784	2	2	3	3	2	4	0	0	0	1	2	221.516
793	2	2	3	3	2	4	0	0	1	4	2	221.516
492	2	2	3	3	2	4	0	0	1	5	2	221.516
1031	1	2	3	3	2	3	0	0	0	1	1	286.203
1009	2	2	3	3	2	3	0	0	0	2	1	217.318
526	1	2	3	3	2	5	0	1	0	1	1	284.691
1055	1	2	4	3	2	5	#NULL!	0	0	4	2	291.733
916	2	2	3	3	2	4	0	0	0	4	1	217.318
524	2	2	5	2	2	2	0	0	0	2	1	216.17
589	2	2	5	4	2	5	1	1	0	1	1	217.318
1766	2	2	5	2	2	5	1	1	0	1	1	216.17
1030	2	2	3	3	2	4	0	0	1	3	1	217.318
1048	2	2	5	3	2	6	0	0	1	4	2	221.516
13	2	2	5	3	3	4	0	0	0	2	1	217.318
988	1	2	4	2	3	2	0	0	0	3	1	286.203
450	1	2	4	3	3	3	0	#NULL!	0	2	2	291.733
232	1	2	4	3	3	5	1	0	0	1	2	291.733
356	1	2	3	3	3	5	0	0	0	1	1	284.691
1691	2	2	4	2	3	5	0	1	0	1	3	217.167
1536	1	2	3	3	3	6	0	0	0	3	3	286.004
463	2	2	5	2	3	4	0	#NULL!	0	3	3	217.167
686	2	2	5	3	3	5	1	0	0	1	1	217.318
125	1	2	5	2	3	4	0	#NULL!	0	2	1	284.691
1515	2	2	3	7	3	3	0	0	0	3	3	217.167
256	2	2	5	4	4	3	1	1	0	2	2	221.516
1249	1	2	3	7	1	2	0	0	0	1	3	286.004
1104	2	2	3	7	1	5	1	1	0	1	3	217.167
588	2	2	3	1	1	4	#NULL!	1	0	4	1	217.318
1101	2	2	3	8	1	3	0	0	0	3	3	217.167
1711	2	2	2	8	1	6	#NULL!	1	0	3	3	217.167
418	1	2	5	7	1	3	1	#NULL!	0	4	1	286.203
1070	2	2	5	7	1	4	1	1	0	2	2	221.516
1186	1	2	2	6	2	3	0	0	0	3	3	286.004
1222	2	2	3	3	2	2	1	0	0	1	3	217.167
1225	1	2	3	3	2	1	0	0	0	4	3	286.004
1613	2	2	3	7	2	2	0	0	0	1	3	217.167
199	2	2	3	3	2	5	0	0	1	4	1	216.17
669	1	2	3	3	2	4	0	1	0	2	1	286.203
1275	1	2	5	7	2	5	0	1	0	2	1	286.203
216	1	2	4	3	2	3	0	1	1	1	2	291.733
644	2	2	3	3	2	4	0	1	0	1	1	217.318
709	2	2	3	3	2	4	0	1	0	1	3	217.167
1639	2	2	5	7	2	2	0	0	0	1	3	217.167
540	2	2	3	3	2	2	0	0	0	3	1	216.17
583	2	2	3	3	2	4	0	1	0	4	1	217.318
1462	2	2	4	3	2	4	1	#NULL!	0	2	2	221.516
1166	1	2	3	3	2	2	1	1	0	2	3	286.004
1322	1	2	3	3	2	3	0	0	1	2	1	286.203
1142	2	2	4	3	2	6	0	0	0	3	3	217.167
483	2	2	5	2	2	6	#NULL!	1	1	4	3	217.167
448	2	2	4	3	2	6	0	#NULL!	0	2	1	216.17
1298	1	2	3	3	2	3	0	0	0	2	3	286.004
1375	1	2	4	3	2	3	0	0	0	4	1	286.203
978	2	2	3	2	2	3	0	1	0	2	1	217.318
1194	1	2	4	2	2	1	0	0	0	5	3	286.004
1567	2	2	4	2	2	4	0	0	0	4	3	217.167
337	1	2	5	3	2	4	0	1	0	3	1	284.691
1233	2	2	5	2	3	2	0	0	0	3	3	217.167
1502	1	2	3	3	3	6	0	0	0	3	3	286.004
1626	1	2	3	3	3	3	0	0	0	3	3	286.004
1043	1	2	3	3	3	4	0	0	1	5	1	286.203
924	1	2	5	3	3	3	0	#NULL!	0	3	2	291.733
664	2	2	5	3	3	5	#NULL!	1	0	2	1	217.318
22	1	2	5	3	3	3	0	0	0	3	1	286.203
1514	1	2	4	3	3	3	0	0	0	3	3	286.004
155	1	2	4	2	3	2	0	1	1	4	1	284.691
1558	2	2	4	2	3	2	0	0	0	3	3	217.167
435	2	2	4	3	4	4	#NULL!	1	0	1	1	216.17
1685	1	2	3	3	4	6	#NULL!	0	0	1	3	286.004
413	1	2	5	3	5	3	#NULL!	#NULL!	0	3	1	286.203
218	2	2	3	7	1	6	#NULL!	0	1	3	2	221.516
347	1	2	5	7	1	2	0	0	0	3	1	284.691
1064	2	2	4	7	1	4	0	1	0	2	2	221.516
1118	1	2	3	7	1	3	0	0	0	3	3	286.004
1240	1	2	3	7	1	1	0	0	0	1	3	286.004
309	2	2	5	7	1	5	0	0	1	4	1	216.17
1237	1	2	3	7	1	1	0	0	0	3	3	286.004
296	1	2	5	7	1	2	0	#NULL!	0	3	1	284.691
835	1	2	3	7	1	4	0	0	0	2	2	291.733
1354	2	2	3	7	1	4	0	0	1	4	1	217.318
1700	1	2	5	7	2	4	#NULL!	1	0	3	3	286.004
1163	2	2	3	3	2	2	1	1	0	3	3	217.167
1021	1	2	3	3	2	4	0	0	1	3	1	286.203
1004	2	2	2	3	2	2	0	0	1	3	1	217.318
146	2	2	3	3	2	3	0	#NULL!	0	4	1	216.17
277	2	2	3	3	2	4	0	1	0	4	2	221.516
665	2	2	3	3	2	5	1	0	0	1	1	217.318
1635	1	2	5	3	2	4	0	0	0	1	3	286.004
639	1	2	3	3	2	6	0	0	0	3	1	286.203
1177	1	2	5	3	2	5	1	0	0	1	3	286.004
752	1	2	5	3	2	5	0	1	0	1	2	291.733
1300	2	2	3	2	2	4	0	0	0	1	2	221.516
362	2	2	5	2	2	2	0	0	0	3	1	216.17
482	1	2	5	2	2	3	0	0	0	3	3	286.004
1261	1	2	5	2	2	2	0	0	0	3	3	286.004
377	2	2	5	2	2	4	1	1	0	2	1	216.17
215	1	2	5	2	2	5	0	1	0	1	3	286.004
255	1	2	4	3	2	5	#NULL!	1	0	2	2	291.733
1007	2	2	3	3	3	3	0	0	1	1	1	217.318
1526	1	2	3	7	3	5	0	1	0	3	3	286.004
570	1	2	5	3	3	5	0	1	0	1	1	286.203
126	2	2	3	3	3	3	0	0	0	2	1	216.17
139	2	2	4	3	3	6	#NULL!	1	0	2	1	216.17
1029	1	2	3	7	3	4	0	0	1	4	1	286.203
970	2	2	4	3	3	4	0	0	1	3	1	217.318
990	2	2	3	3	3	3	0	1	1	3	1	217.318
991	2	2	4	3	3	2	0	0	1	4	1	217.318
50	1	2	4	3	3	4	0	1	1	2	1	286.203
1328	1	2	3	3	4	5	0	0	0	2	1	286.203
693	1	2	3	3	4	5	0	1	0	4	1	286.203
495	1	2	3	4	4	5	0	0	0	4	2	291.733
657	1	2	5	3	4	5	0	0	0	1	1	286.203
915	1	2	5	3	7	3	0	0	0	1	1	286.203
557	2	3	5	7	1	4	0	0	0	3	1	230.171
290	2	3	5	7	1	5	0	1	0	4	1	230.171
437	2	3	5	7	1	3	#NULL!	1	0	3	1	230.171
1231	1	3	3	7	1	2	0	1	0	2	3	294.683
1769	2	3	5	7	1	2	0	0	0	4	1	230.171
1204	2	3	2	8	2	3	0	1	0	3	3	231.233
135	1	3	5	3	2	2	#NULL!	#NULL!	0	3	1	293.331
1523	2	3	2	7	2	4	0	0	1	3	3	231.233
1521	2	3	3	7	2	2	0	0	0	3	3	231.233
551	1	3	3	3	2	3	0	0	1	2	1	293.331
750	1	3	4	7	2	4	0	0	0	2	2	300.586
480	1	3	3	3	2	6	0	0	0	1	3	294.683
1605	1	3	4	7	2	4	0	0	0	2	3	294.683
188	1	3	3	3	2	4	1	1	0	3	1	294.889
331	1	3	3	3	2	4	#NULL!	0	0	3	1	293.331
839	2	3	3	3	2	2	0	0	0	4	1	231.394
851	2	3	4	6	2	3	0	0	0	1	1	231.394
265	1	3	3	3	2	1	1	0	0	2	2	300.586
1408	1	3	3	3	2	6	0	0	0	3	2	300.586
1365	1	3	3	3	2	4	0	0	1	2	1	294.889
425	2	3	4	3	2	4	0	1	0	1	1	230.171
667	2	3	4	3	2	5	1	1	0	1	1	231.394
923	2	3	4	2	2	6	0	1	0	3	2	235.864
175	2	3	4	3	2	6	0	1	0	3	2	235.864
546	1	3	5	4	2	3	0	1	0	2	1	293.331
1316	1	3	4	3	2	3	0	0	0	2	1	294.889
164	1	3	5	3	2	5	1	1	1	4	2	300.586
86	2	3	5	7	2	4	0	#NULL!	0	1	1	231.394
883	1	3	4	3	2	3	0	0	0	2	1	294.889
207	1	3	5	3	2	5	1	0	1	1	3	294.683
1692	2	3	4	4	3	3	0	0	1	2	3	231.233
500	1	3	4	2	3	5	1	1	1	1	2	300.586
1040	1	3	3	3	3	6	1	1	0	3	1	294.889
1607	2	3	4	3	3	4	0	0	0	1	3	231.233
1128	1	3	3	2	3	5	0	0	0	1	3	294.683
275	1	3	3	3	7	5	1	#NULL!	0	1	2	300.586
276	1	3	3	3	7	5	#NULL!	#NULL!	0	1	2	300.586
549	1	3	5	7	1	2	0	0	1	4	1	293.331
1333	1	3	5	7	1	3	0	0	1	3	1	294.889
1368	1	3	3	4	1	5	0	1	0	1	1	294.889
905	2	3	3	9	1	3	0	0	0	1	1	231.394
1718	2	3	3	8	1	5	1	1	0	3	3	231.233
808	2	3	3	8	1	4	0	0	1	3	2	235.864
1663	2	3	5	7	1	6	#NULL!	0	1	3	3	231.233
258	2	3	5	3	2	4	0	1	0	1	2	235.864
812	2	3	3	3	2	3	0	0	1	3	2	235.864
1254	2	3	5	3	2	2	1	0	0	1	3	231.233
598	1	3	3	2	2	4	0	1	0	1	1	294.889
1274	2	3	3	7	2	5	0	0	0	3	1	231.394
1363	2	3	5	9	2	4	0	0	0	3	1	231.394
899	1	3	3	3	2	3	0	0	1	1	1	294.889
61	1	3	3	3	2	6	0	0	0	1	1	294.889
129	2	3	5	3	2	2	0	1	0	4	1	230.171
113	1	3	5	3	2	3	0	0	1	3	1	293.331
115	2	3	4	3	2	3	#NULL!	#NULL!	0	3	1	230.171
233	1	3	4	2	2	3	0	0	0	3	2	300.586
235	1	3	4	2	2	5	0	0	1	2	2	300.586
402	1	3	5	2	2	2	0	#NULL!	0	2	1	293.331
1592	2	3	3	3	2	2	0	0	0	3	3	231.233
187	1	3	3	3	2	3	1	1	0	2	1	294.889
1245	1	3	5	2	2	2	0	0	0	2	3	294.683
56	1	3	3	3	2	5	0	1	1	1	1	294.889
1280	2	3	3	3	2	5	1	#NULL!	0	3	1	231.394
1019	1	3	3	3	2	3	0	0	0	1	1	294.889
278	2	3	5	2	3	4	0	1	0	3	2	235.864
1520	1	3	3	3	3	2	0	0	0	2	3	294.683
957	2	3	5	2	3	4	0	1	0	1	2	235.864
1425	2	3	5	2	3	4	0	1	0	3	2	235.864
461	1	3	5	2	3	3	0	#NULL!	0	1	3	294.683
999	1	3	3	3	3	2	0	0	0	2	1	294.889
700	1	3	3	3	4	5	1	1	0	3	1	294.889
1447	2	3	5	2	4	6	1	1	0	3	2	235.864
177	1	3	4	3	4	4	0	0	0	4	1	294.889
68	1	3	4	4	4	5	1	#NULL!	0	1	1	294.889
861	1	3	5	4	6	2	0	0	0	3	1	294.889
260	2	3	4	7	1	6	#NULL!	0	0	4	2	235.864
699	1	3	5	3	1	4	0	0	0	2	1	294.889
867	1	3	3	7	1	2	0	0	0	3	1	294.889
1150	2	3	3	7	1	6	0	0	0	1	3	231.233
1326	2	3	3	8	1	6	0	0	1	2	1	231.394
341	2	3	3	7	1	3	0	1	1	4	1	230.171
311	2	3	3	7	1	6	#NULL!	0	0	3	1	230.171
1312	2	3	3	8	1	5	1	0	0	1	1	231.394
775	2	3	3	8	1	6	0	0	1	4	2	235.864
833	2	3	3	8	1	2	0	0	0	2	2	235.864
941	2	3	3	1	1	6	0	0	0	3	2	235.864
1059	1	3	3	3	1	5	1	1	0	4	2	300.586
1170	2	3	2	7	1	2	0	1	0	4	3	231.233
1218	2	3	2	8	1	3	0	0	0	1	3	231.233
684	2	3	3	8	2	4	0	1	0	2	1	231.394
640	2	3	3	3	2	3	0	1	0	3	1	231.394
1550	2	3	3	7	2	4	0	0	1	3	3	231.233
1206	1	3	3	2	2	3	0	0	0	1	3	294.683
78	2	3	3	3	2	6	0	0	1	2	1	231.394
708	2	3	4	3	2	6	0	0	0	3	3	231.233
301	1	3	5	3	2	2	0	#NULL!	0	3	1	293.331
1037	2	3	3	3	2	3	1	0	1	2	1	231.394
384	1	3	3	3	2	6	0	#NULL!	1	3	1	293.331
1011	2	3	3	3	2	4	0	0	0	3	1	231.394
65	2	3	3	3	2	5	#NULL!	1	0	1	1	231.394
811	2	3	3	3	2	4	0	0	1	3	2	235.864
434	1	3	3	3	2	4	0	0	0	2	1	293.331
1699	1	3	5	4	2	4	0	1	0	1	3	294.683
672	2	3	5	3	2	5	0	0	0	1	1	231.394
1436	2	3	5	3	2	3	1	1	0	3	2	235.864
101	1	3	3	3	2	3	0	0	0	1	1	294.889
227	2	3	5	3	2	4	0	0	1	5	2	235.864
292	1	3	5	2	2	5	0	0	0	4	1	293.331
962	2	3	3	3	2	1	1	1	0	2	1	231.394
1582	2	3	3	7	2	1	0	0	1	3	3	231.233
525	1	3	5	2	2	4	0	0	0	3	1	293.331
226	2	3	5	3	2	5	0	0	0	4	2	235.864
1293	1	3	3	2	2	3	0	0	0	2	3	294.683
322	2	3	5	3	2	3	0	1	1	3	1	230.171
1508	2	3	3	2	2	4	0	0	0	3	3	231.233
1389	2	3	5	2	2	6	0	0	0	3	2	235.864
484	1	3	5	2	2	3	0	1	1	2	3	294.683
83	1	3	5	3	2	4	#NULL!	#NULL!	0	3	1	294.889
1397	2	3	5	3	2	5	#NULL!	0	0	1	2	235.864
225	1	3	3	3	2	3	#NULL!	0	0	3	2	300.586
1309	1	3	5	3	2	4	0	0	0	1	2	300.586
82	2	3	5	3	2	4	0	1	0	1	1	231.394
352	2	3	5	2	2	4	0	1	0	2	1	230.171
719	2	3	5	2	2	6	0	1	0	4	3	231.233
510	2	3	5	2	3	2	0	1	1	1	3	231.233
39	1	3	3	4	3	5	0	1	0	1	1	294.889
511	1	3	5	2	3	4	1	1	0	1	3	294.683
1604	2	3	4	2	3	2	0	0	1	2	3	231.233
253	1	3	5	3	4	4	#NULL!	1	0	2	2	300.586
103	2	3	5	4	4	4	0	1	1	4	1	231.394
1444	1	3	4	4	5	4	0	1	0	4	2	300.586
304	2	3	3	7	1	2	0	0	0	3	1	230.171
1264	2	3	3	7	1	2	0	0	0	1	3	231.233
1412	2	3	3	8	1	6	0	#NULL!	0	2	2	235.864
1160	1	3	5	7	1	3	1	1	0	3	3	294.683
1202	2	3	3	3	1	2	0	1	0	1	3	231.233
1374	2	3	3	8	1	3	0	1	0	4	1	231.394
1638	2	3	3	7	1	6	0	0	1	3	3	231.233
11	2	3	3	8	2	4	1	1	0	3	1	231.394
75	1	3	3	3	2	4	0	1	0	1	1	294.889
1010	2	3	3	3	2	2	0	0	1	4	1	231.394
797	2	3	3	3	2	4	0	0	0	3	2	235.864
1301	2	3	3	3	2	4	0	0	1	1	2	235.864
1006	2	3	3	3	2	3	0	0	1	1	1	231.394
1077	2	3	5	3	2	3	0	0	1	5	2	235.864
54	2	3	3	3	2	4	0	1	0	1	1	231.394
160	1	3	4	3	2	2	#NULL!	1	0	3	1	293.331
254	2	3	3	4	2	6	0	0	1	3	2	235.864
895	2	3	4	3	2	3	0	0	0	3	1	231.394
606	2	3	5	3	2	4	1	1	0	1	1	231.394
885	2	3	4	3	2	3	0	0	0	3	1	231.394
967	1	3	3	3	2	4	0	0	0	1	1	294.889
236	1	3	4	2	2	3	0	0	0	3	2	300.586
1761	2	3	5	3	2	4	0	0	0	4	1	230.171
491	1	3	3	3	2	4	0	0	0	4	2	300.586
266	1	3	4	3	2	6	#NULL!	0	1	5	2	300.586
732	1	3	5	7	2	5	1	1	0	1	3	294.683
429	2	3	5	2	2	3	0	0	0	4	1	230.171
167	1	3	3	2	2	4	0	#NULL!	0	2	2	300.586
222	2	3	5	3	2	6	#NULL!	0	0	5	2	235.864
447	1	3	4	3	3	3	0	0	0	3	1	293.331
909	1	3	4	3	3	4	0	0	0	1	1	294.889
459	2	3	5	3	3	6	0	1	0	3	2	235.864
998	2	3	3	3	3	3	0	0	1	1	1	231.394
1442	1	3	3	3	3	3	0	1	0	4	2	300.586
183	1	3	4	4	3	4	0	0	1	3	1	294.889
1386	2	3	5	3	3	4	0	1	0	3	2	235.864
641	1	3	5	8	4	4	1	1	0	1	1	294.889
1737	2	3	3	8	1	4	0	1	0	5	3	231.233
1082	2	3	5	7	1	3	1	1	0	1	2	235.864
1348	2	3	5	8	1	4	1	1	1	1	1	231.394
1724	2	3	2	7	2	5	0	0	0	5	3	231.233
1717	2	3	3	2	2	6	0	0	1	4	3	231.233
201	2	3	3	3	2	3	0	#NULL!	0	3	1	230.171
798	1	3	4	3	2	5	0	0	0	2	2	300.586
947	1	3	3	3	2	6	0	0	1	3	2	300.586
422	2	3	5	3	2	5	0	1	0	3	1	230.171
660	1	3	3	3	2	4	0	0	1	2	1	294.889
960	1	3	3	3	2	2	1	1	0	1	1	294.889
1742	2	3	5	2	2	2	0	1	0	2	1	230.171
722	2	3	3	8	2	4	0	0	1	3	3	231.233
143	1	3	4	3	2	4	0	0	0	1	1	293.331
568	2	3	3	3	2	4	0	1	1	3	1	231.394
1620	1	3	5	2	3	3	0	0	0	2	3	294.683
566	2	3	5	2	3	4	0	1	0	5	1	231.394
889	1	3	4	3	4	2	0	0	0	1	1	294.889
1047	2	3	5	3	4	4	1	#NULL!	0	1	2	235.864
1306	1	3	5	4	4	1	0	1	0	2	2	300.586
1616	2	3	4	3	4	4	0	0	0	4	3	231.233
1500	2	3	3	2	4	6	0	0	0	3	3	231.233
1376	2	3	3	8	1	2	0	0	0	4	1	227.821
782	2	3	3	8	1	3	0	0	1	3	2	232.223
934	1	3	4	7	2	4	0	1	0	1	2	295.894
1269	1	3	5	7	2	2	0	0	0	2	3	290.084
878	2	3	4	3	2	4	0	0	0	3	1	227.821
415	2	3	3	3	2	5	0	0	0	5	1	227.821
501	2	3	4	3	2	5	0	0	0	1	2	232.223
595	2	3	3	3	2	3	1	1	0	2	1	227.821
607	2	3	3	7	2	6	0	0	0	5	1	227.821
237	2	3	3	2	2	2	0	1	1	5	2	232.223
274	1	3	4	3	2	6	0	0	0	3	2	295.894
917	1	3	3	3	2	4	0	0	0	4	1	290.286
1023	2	3	3	3	2	4	0	0	0	2	1	227.821
261	1	3	3	3	2	4	0	#NULL!	1	3	2	295.894
972	1	3	3	3	2	3	0	0	0	3	1	290.286
1075	2	3	4	3	2	4	0	1	0	1	2	232.223
1499	2	3	5	3	2	3	0	1	0	4	2	232.223
666	1	3	4	2	2	4	0	#NULL!	0	3	1	290.286
683	2	3	3	7	2	4	0	#NULL!	0	3	1	227.821
738	1	3	3	8	2	5	0	0	0	1	2	295.894
973	1	3	3	3	2	4	0	0	1	4	1	290.286
202	2	3	3	3	2	3	0	0	0	2	1	226.618
1081	2	3	5	3	2	3	0	1	0	2	2	232.223
270	1	3	3	3	3	1	0	0	0	1	2	295.894
868	2	3	3	3	3	3	0	0	0	2	1	227.821
144	1	3	3	3	3	6	0	0	1	3	1	288.752
151	1	3	3	2	4	3	1	#NULL!	1	3	1	288.752
1518	2	3	3	2	4	2	0	0	0	4	3	227.663
211	2	3	3	7	1	4	0	#NULL!	0	3	3	227.663
1154	2	3	3	7	1	3	0	1	0	2	3	227.663
1080	2	3	4	7	1	5	1	1	0	1	2	232.223
287	1	3	5	7	1	3	0	#NULL!	1	4	1	288.752
406	2	3	5	8	1	3	0	1	0	3	1	226.618
858	2	3	3	9	1	2	0	0	0	3	1	227.821
1252	1	3	5	7	1	1	1	0	0	1	3	290.084
1417	1	3	4	7	1	3	1	0	1	1	2	295.894
518	2	3	2	7	2	1	0	0	1	1	3	227.663
17	2	3	3	3	2	5	#NULL!	1	0	1	1	227.821
343	1	3	3	3	2	6	0	0	0	2	1	288.752
1522	1	3	2	7	2	4	0	0	1	3	3	290.084
630	2	3	3	3	2	4	0	1	1	1	1	227.821
516	1	3	3	3	2	4	0	0	1	1	3	290.084
1715	2	3	3	3	2	6	1	1	1	5	3	227.663
401	1	3	3	3	2	5	0	1	1	3	1	288.752
1211	2	3	3	3	2	4	0	0	0	1	3	227.663
465	2	3	3	3	2	4	0	0	0	1	3	227.663
1291	1	3	3	7	2	4	0	0	0	1	3	290.084
601	2	3	3	3	2	3	0	0	0	1	1	227.821
81	2	3	3	3	2	2	0	1	1	4	1	227.821
523	1	3	3	3	2	2	0	0	0	3	1	288.752
1492	1	3	3	3	2	4	0	0	0	2	2	295.894
1463	1	3	3	3	2	2	0	0	0	2	2	295.894
653	2	3	3	3	2	6	#NULL!	0	0	3	1	227.821
687	1	3	3	7	2	4	0	0	1	1	1	290.286
320	2	3	3	3	2	5	0	1	0	3	1	226.618
1469	2	3	4	3	2	2	1	0	0	3	2	232.223
1181	1	3	3	2	2	2	1	1	0	1	3	290.084
1580	2	3	3	3	2	4	0	1	0	4	3	227.663
1648	1	3	5	3	2	4	0	0	0	1	3	290.084
238	2	3	3	3	2	4	0	0	0	5	2	232.223
1430	1	3	3	3	2	4	0	1	0	4	2	295.894
1083	1	3	4	3	2	6	1	0	0	1	2	295.894
1679	2	3	5	2	2	4	0	0	0	1	3	227.663
671	2	3	3	3	2	3	0	1	0	4	1	227.821
1455	2	3	4	3	2	4	0	#NULL!	0	3	2	232.223
370	1	3	5	4	2	1	0	0	1	4	1	288.752
714	1	3	5	2	3	4	0	1	1	3	3	290.084
980	2	3	4	2	3	3	1	0	0	3	1	227.821
582	1	3	5	2	3	3	0	0	0	3	1	290.286
1342	2	3	5	3	3	4	0	1	0	3	1	227.821
280	2	3	5	3	3	5	0	0	1	3	2	232.223
1319	1	3	5	2	3	3	0	0	0	3	1	290.286
329	1	3	3	3	3	4	#NULL!	#NULL!	0	4	1	288.752
977	1	3	5	4	3	1	1	1	0	3	1	290.286
1273	1	3	3	2	3	1	0	0	1	5	3	290.084
219	2	3	3	3	3	6	#NULL!	0	0	5	2	232.223
741	2	3	5	3	5	2	0	0	0	1	2	232.223
849	2	3	3	7	1	3	0	0	0	1	1	227.821
898	2	3	4	7	1	2	0	0	0	3	1	227.821
1378	1	3	3	3	1	4	0	1	0	2	1	290.286
389	2	3	3	7	1	3	0	0	1	4	1	226.618
396	2	3	3	7	1	3	0	1	1	5	1	226.618
1712	2	3	3	8	1	6	0	0	0	4	3	227.663
1432	2	3	3	7	2	4	0	#NULL!	0	4	2	232.223
578	2	3	3	3	2	3	0	1	0	3	1	227.821
479	1	3	3	3	2	6	0	0	0	3	3	290.084
1071	2	3	3	3	2	6	1	0	0	1	2	232.223
1756	2	3	5	3	2	4	0	#NULL!	1	2	1	226.618
631	1	3	2	8	2	4	0	0	0	2	1	290.286
431	2	3	4	3	2	3	0	0	0	2	1	226.618
918	1	3	3	3	2	3	0	0	0	3	1	290.286
1026	1	3	3	3	2	5	0	0	0	2	1	290.286
1581	2	3	2	7	2	4	0	0	0	3	3	227.663
675	2	3	3	3	2	4	0	1	0	3	1	227.821
1624	1	3	3	3	2	2	0	0	0	3	3	290.084
790	1	3	4	3	2	3	0	0	0	2	2	295.894
327	2	3	5	3	2	2	0	1	0	3	1	226.618
742	2	3	5	3	2	6	0	0	1	3	2	232.223
1452	1	3	3	2	2	5	0	1	0	4	2	295.894
72	1	3	4	2	2	2	0	0	0	1	1	290.286
179	1	3	3	3	2	4	0	0	0	3	1	290.286
269	2	3	3	3	2	6	#NULL!	0	0	5	2	232.223
339	2	3	5	2	2	2	0	1	1	5	1	226.618
462	1	3	5	2	3	5	#NULL!	0	1	2	3	290.084
558	1	3	5	2	3	5	0	0	0	1	1	290.286
1103	2	3	4	3	3	6	0	0	0	3	3	227.663
1049	2	3	5	2	3	3	0	1	0	1	2	232.223
997	2	3	3	3	3	2	0	0	1	2	1	227.821
1132	2	3	5	2	4	5	0	1	0	1	3	227.663
873	1	3	4	3	4	4	0	0	0	3	1	290.286
494	2	3	4	4	5	4	0	0	0	5	2	232.223
911	2	3	3	7	1	3	0	0	0	3	1	227.821
1327	2	3	3	8	1	4	0	0	1	2	1	227.821
1658	2	3	3	7	2	6	0	0	1	4	3	227.663
958	2	3	3	7	2	5	0	0	0	1	2	232.223
901	1	3	3	5	2	5	1	1	1	3	1	290.286
1265	2	3	3	3	2	2	0	0	0	2	3	227.663
994	2	3	3	7	2	4	0	0	0	4	1	227.821
1090	1	3	3	3	2	3	0	0	0	3	3	290.084
1427	2	3	3	3	2	4	1	1	0	3	2	232.223
818	2	3	3	3	2	3	0	0	1	5	2	232.223
503	2	3	3	3	2	6	0	0	0	1	3	227.663
348	1	3	3	3	2	3	0	#NULL!	0	2	1	288.752
726	2	3	3	3	2	6	0	0	1	3	3	227.663
1	2	3	5	2	2	3	0	0	0	4	1	227.821
1552	1	3	3	3	2	4	0	0	0	2	3	290.084
688	1	3	3	8	2	5	1	1	0	1	1	290.286
1057	1	3	3	2	2	6	1	1	0	2	2	295.894
1479	2	3	4	2	2	4	1	1	0	3	2	232.223
1652	2	3	3	2	2	4	0	0	1	2	3	227.663
87	1	3	3	2	2	4	0	0	0	1	1	290.286
1278	2	3	4	3	2	2	0	0	1	4	1	227.821
635	2	3	5	2	3	5	1	0	1	2	1	227.821
1538	2	3	3	3	3	4	0	0	0	3	3	227.663
1600	1	3	4	2	3	2	0	0	0	3	3	290.084
496	2	3	3	4	4	2	0	0	0	4	2	232.223
30	1	3	5	3	4	6	0	0	1	1	1	290.286
1438	1	3	5	3	4	4	0	1	0	3	2	295.894
152	2	3	4	2	5	3	0	#NULL!	0	4	1	226.618
374	1	3	3	7	1	2	0	0	0	1	1	288.752
1180	1	3	3	7	1	2	0	0	0	1	3	290.084
1318	2	3	5	8	1	4	0	1	0	2	1	227.821
1129	2	3	3	7	1	4	0	0	0	1	3	227.663
1198	2	3	3	8	1	1	0	1	0	1	3	227.663
1179	2	3	3	7	2	4	1	1	0	2	3	227.663
1545	1	3	2	7	2	4	0	0	0	4	3	290.084
1563	2	3	3	7	2	3	0	0	0	3	3	227.663
1579	2	3	3	7	2	4	0	0	0	3	3	227.663
1157	1	3	3	2	2	5	0	0	0	1	3	290.084
1196	1	3	3	2	2	4	1	0	0	5	3	290.084
950	2	3	3	3	2	4	0	1	0	3	2	232.223
1085	2	3	3	3	2	5	0	0	0	1	3	227.663
788	2	3	3	3	2	3	0	0	0	3	2	232.223
1109	2	3	3	3	2	3	0	0	0	2	3	227.663
55	2	3	4	8	2	4	0	#NULL!	0	4	1	227.821
1345	2	3	3	3	2	4	0	0	1	3	1	227.821
1392	2	3	4	3	2	4	0	0	0	2	2	232.223
271	2	3	3	3	2	1	#NULL!	0	1	3	2	232.223
1765	1	3	3	3	2	3	0	1	0	2	1	288.752
618	1	3	3	7	2	4	0	0	0	1	1	290.286
239	2	3	3	3	2	4	0	0	0	3	2	232.223
785	2	3	3	3	2	3	0	0	1	3	2	232.223
826	1	3	4	3	2	2	0	0	1	3	2	295.894
1153	1	3	4	2	2	3	0	0	0	1	3	290.084
16	1	3	4	4	2	6	0	#NULL!	1	3	1	290.286
221	1	3	4	2	2	6	0	0	0	5	2	295.894
310	2	3	5	2	2	4	1	1	0	3	1	226.618
542	1	3	5	2	2	5	0	#NULL!	0	4	1	288.752
594	1	3	4	3	2	5	1	1	0	1	1	290.286
302	2	3	5	2	2	2	0	1	0	2	1	226.618
209	1	3	5	2	2	6	0	#NULL!	0	3	3	290.084
509	2	3	4	2	3	4	0	0	0	3	3	227.663
1223	1	3	5	3	3	2	0	0	0	2	3	290.084
119	1	3	3	3	3	4	0	0	0	3	1	288.752
196	2	3	4	2	3	5	0	1	0	4	1	226.618
1713	1	3	4	3	3	4	0	1	1	4	3	290.084
1034	1	3	3	4	4	2	0	0	0	2	1	290.286
48	1	3	4	3	4	4	0	0	1	1	1	290.286
1120	1	3	3	4	4	5	0	0	0	1	3	290.084
1200	2	3	3	3	4	5	1	0	0	1	3	227.663
1061	2	3	5	4	6	4	1	1	0	3	2	232.223
1076	1	3	3	9	7	6	1	0	0	1	2	295.894
376	1	4	3	8	1	3	0	0	1	4	1	294.902
539	2	4	3	8	1	4	0	0	0	2	1	253.236
1748	2	4	3	8	1	4	0	#NULL!	0	3	1	253.236
134	1	4	3	7	1	1	0	#NULL!	0	4	1	294.902
308	2	4	3	8	1	3	#NULL!	1	0	4	1	253.236
904	2	4	3	9	1	4	0	0	0	1	1	254.581
536	2	4	3	7	1	1	0	0	0	3	1	253.236
1000	2	4	3	7	1	2	0	0	0	2	1	254.581
1379	2	4	5	7	1	6	0	0	0	4	1	254.581
1695	2	4	2	7	2	5	0	1	0	1	3	254.404
711	2	4	3	3	2	6	0	0	0	3	3	254.404
299	1	4	3	3	2	4	0	0	1	3	1	294.902
416	2	4	3	3	2	3	0	0	1	1	1	254.581
844	2	4	3	3	2	2	0	0	0	2	1	254.581
33	1	4	5	3	2	4	1	0	0	2	1	296.469
398	1	4	3	3	2	2	0	0	1	3	1	294.902
1762	1	4	3	3	2	4	#NULL!	1	0	2	1	294.902
886	2	4	3	3	2	3	0	0	0	3	1	254.581
869	2	4	3	6	2	3	0	0	0	3	1	254.581
45	1	4	4	3	2	3	0	0	0	1	1	296.469
300	1	4	3	3	2	2	0	#NULL!	1	4	1	294.902
1119	1	4	3	3	2	4	1	1	0	1	3	296.262
354	1	4	3	3	2	3	0	1	1	3	1	294.902
592	1	4	3	3	2	3	0	0	0	3	1	296.469
1757	2	4	5	3	2	2	0	#NULL!	0	3	1	253.236
210	2	4	4	2	2	3	0	0	1	1	3	254.404
488	1	4	3	3	2	4	0	0	1	1	2	302.196
1743	1	4	5	2	2	2	0	1	0	3	1	294.902
57	1	4	3	3	2	4	0	1	0	1	1	296.469
1371	1	4	3	3	2	6	0	0	0	2	1	296.469
1740	2	4	5	2	2	6	0	1	1	4	1	253.236
326	2	4	5	2	2	5	1	1	0	4	1	253.236
920	1	4	3	3	2	4	0	1	0	2	1	296.469
712	2	4	3	3	3	6	0	0	1	1	3	254.404
870	1	4	3	3	3	4	0	0	0	3	1	296.469
1731	2	4	2	7	3	3	#NULL!	1	1	4	3	254.404
1507	2	4	3	4	3	6	0	0	0	4	3	254.404
231	1	4	3	2	3	1	0	0	1	3	2	302.196
60	1	4	3	3	3	5	0	0	1	1	1	296.469
599	2	4	5	3	4	5	0	0	1	2	1	254.581
1457	1	4	4	3	4	4	1	1	0	4	2	302.196
383	2	4	3	8	1	2	0	0	1	2	1	253.236
805	2	4	3	8	1	4	0	0	1	4	2	259.499
1675	2	4	3	8	2	6	0	0	0	2	3	254.404
330	1	4	2	6	2	4	0	0	0	3	1	294.902
1152	2	4	3	3	2	5	0	1	0	1	3	254.404
1144	2	4	3	3	2	5	0	0	0	3	3	254.404
182	2	4	3	6	2	4	0	0	0	4	1	254.581
1014	1	4	3	3	2	2	0	0	0	4	1	296.469
1108	2	4	3	3	2	3	0	0	0	2	3	254.404
90	2	4	3	3	2	4	0	1	1	3	1	254.581
285	1	4	3	3	2	4	0	#NULL!	1	3	1	294.902
178	2	4	3	3	2	3	0	0	0	4	1	254.581
880	1	4	3	3	2	2	0	0	0	3	1	296.469
770	2	4	3	3	2	4	0	0	0	2	2	259.499
829	1	4	3	3	2	5	0	0	0	2	2	302.196
1705	1	4	3	4	2	4	0	1	1	4	3	296.262
130	2	4	3	3	2	5	0	0	1	2	1	253.236
409	1	4	3	3	2	1	0	0	0	3	1	294.902
512	1	4	3	2	2	3	0	0	0	3	3	296.262
925	1	4	3	3	2	5	0	0	0	1	2	302.196
1138	2	4	3	3	2	3	0	0	0	1	3	254.404
454	1	4	3	3	2	3	#NULL!	1	0	5	2	302.196
760	2	4	5	3	2	4	0	0	0	3	2	259.499
197	1	4	3	3	2	5	0	0	0	3	1	294.902
654	1	4	3	3	2	4	0	1	1	1	1	296.469
761	2	4	3	7	2	2	0	0	1	1	2	259.499
1351	2	4	3	3	2	4	0	0	0	4	1	254.581
1072	2	4	5	2	2	6	0	1	0	1	2	259.499
7	2	4	5	2	2	3	#NULL!	#NULL!	1	3	1	254.581
102	1	4	5	3	3	4	0	0	0	4	1	296.469
157	1	4	4	3	3	6	1	1	0	1	1	294.902
1519	2	4	4	2	4	4	0	0	0	2	3	254.404
1212	1	4	4	4	6	2	0	0	0	1	3	296.262
306	1	4	3	7	1	6	0	0	1	3	1	294.902
1741	2	4	3	8	1	1	0	0	0	1	1	253.236
1220	2	4	3	6	1	2	0	0	0	1	3	254.404
914	1	4	3	7	1	3	0	0	0	3	1	296.469
1418	2	4	3	8	1	5	0	0	0	5	2	259.499
756	1	4	3	3	1	4	0	0	1	3	2	302.196
824	2	4	3	7	1	2	0	0	0	3	2	259.499
335	1	4	3	8	2	6	0	0	1	3	1	294.902
964	2	4	3	7	2	2	0	0	0	2	1	254.581
1684	1	4	3	7	2	4	0	0	0	1	3	296.262
989	1	4	3	6	2	3	0	0	0	4	1	296.469
896	2	4	3	3	2	4	0	0	0	4	1	254.581
1199	1	4	3	2	2	2	1	0	0	1	3	296.262
1610	2	4	3	7	2	2	0	0	0	4	3	254.404
419	1	4	3	3	2	6	#NULL!	0	0	3	1	296.469
1753	2	4	3	3	2	2	0	0	0	4	1	253.236
971	2	4	3	6	2	3	0	0	1	3	1	254.581
387	2	4	5	3	2	4	1	1	0	1	1	253.236
1400	1	4	3	3	2	3	0	0	1	2	2	302.196
1554	2	4	3	3	2	2	0	0	1	3	3	254.404
1002	2	4	3	3	2	3	0	0	1	4	1	254.581
281	2	4	3	3	2	4	1	1	1	3	2	259.499
813	2	4	3	3	2	2	0	0	0	2	2	259.499
995	1	4	3	3	2	3	0	0	1	2	1	296.469
1276	2	4	3	3	2	4	0	0	0	3	1	254.581
1296	2	4	3	3	2	2	0	0	0	2	3	254.404
1033	2	4	3	3	2	2	0	1	0	2	1	254.581
1588	2	4	2	6	2	6	0	0	1	3	3	254.404
234	2	4	5	2	2	4	1	0	0	3	2	259.499
34	2	4	3	3	2	5	0	0	0	2	1	254.581
69	2	4	5	2	3	4	0	1	0	1	1	254.581
1480	2	4	4	2	3	2	1	#NULL!	0	3	2	259.499
1353	1	4	4	3	3	3	0	0	0	2	1	296.469
23	2	4	3	3	3	4	0	0	0	3	1	254.581
663	1	4	4	3	4	6	0	0	0	1	1	296.469
874	1	4	5	3	1	3	0	0	0	3	1	296.469
837	2	4	3	8	1	2	0	0	1	3	2	259.499
1155	2	4	3	7	2	4	1	1	0	4	3	254.404
647	1	4	3	7	2	6	0	1	1	2	1	296.469
1542	2	4	2	7	2	5	0	0	1	3	3	254.404
1530	2	4	3	7	2	5	0	0	1	1	3	254.404
1256	2	4	3	3	2	5	0	0	0	1	3	254.404
1102	2	4	3	3	2	5	0	0	0	1	3	254.404
315	1	4	3	3	2	2	0	0	1	3	1	294.902
534	1	4	3	3	2	3	0	0	1	3	1	294.902
1001	2	4	3	3	2	4	0	0	0	3	1	254.581
1764	1	4	3	3	2	2	0	1	0	4	1	294.902
344	1	4	3	3	2	2	0	0	1	3	1	294.902
268	2	4	3	8	2	6	#NULL!	0	1	3	2	259.499
174	2	4	3	3	2	4	0	0	1	1	2	259.499
1016	1	4	3	3	2	4	1	0	0	3	1	296.469
1324	2	4	3	3	2	4	0	1	1	3	1	254.581
150	2	4	3	2	2	4	0	0	0	3	1	253.236
1721	1	4	2	6	2	4	#NULL!	1	0	4	3	296.262
1506	1	4	3	3	2	4	0	0	0	1	3	296.262
986	2	4	3	3	2	3	0	0	1	3	1	254.581
848	2	4	4	3	2	3	0	0	0	2	1	254.581
985	1	4	3	6	2	2	0	0	0	2	1	296.469
490	2	4	3	3	2	3	0	0	0	3	2	259.499
305	1	4	5	2	3	5	0	1	0	1	1	294.902
841	1	4	3	3	3	3	0	0	0	2	1	296.469
757	2	4	3	2	3	6	0	0	1	3	2	259.499
1615	1	4	4	3	3	2	0	0	0	4	3	296.262
282	1	4	3	4	4	3	0	#NULL!	0	5	2	302.196
1498	1	4	3	3	6	4	0	1	0	4	2	302.196
288	1	4	3	7	1	2	0	1	1	3	1	294.902
1358	1	4	3	3	1	5	1	0	0	1	1	296.469
791	2	4	3	8	1	2	0	0	1	3	2	259.499
1403	1	4	2	7	1	4	0	0	1	2	2	302.196
1752	2	4	5	8	1	1	0	1	0	3	1	253.236
939	1	4	3	6	2	2	0	0	1	1	2	302.196
46	2	4	3	3	2	6	0	0	0	3	1	254.581
573	1	4	3	7	2	5	0	0	1	1	1	296.469
608	2	4	3	3	2	4	0	1	0	1	1	254.581
1714	1	4	3	3	2	6	#NULL!	0	0	3	3	296.262
906	1	4	3	6	2	3	0	0	1	4	1	296.469
477	2	4	3	2	2	6	0	0	1	5	3	254.404
799	1	4	3	3	2	4	0	0	1	4	2	302.196
681	2	4	3	3	2	6	0	0	1	3	1	254.581
1416	2	4	3	3	2	4	0	0	1	2	2	259.499
127	2	4	3	3	2	2	0	0	0	2	1	253.236
198	1	4	3	3	2	3	0	0	0	4	1	294.902
228	2	4	4	2	2	6	#NULL!	0	1	5	2	259.499
682	1	4	3	3	2	6	0	0	1	2	1	296.469
252	2	4	3	3	2	4	0	1	1	3	2	259.499
1331	1	4	3	3	3	4	0	0	1	4	1	296.469
678	1	4	3	3	3	4	0	0	0	3	1	296.469
1148	1	4	3	2	4	5	0	1	0	1	3	296.262
751	2	4	3	3	4	4	0	0	1	2	2	259.499
602	1	4	5	6	5	2	0	1	1	1	1	296.469
863	1	4	3	3	1	1	0	0	0	3	1	405.15
531	1	4	3	7	1	3	0	1	0	1	1	403.009
1039	2	4	3	7	1	4	0	0	0	4	1	274.426
1227	2	4	2	8	1	2	0	0	0	1	3	274.235
1174	2	4	2	7	1	2	0	1	0	2	3	274.235
1178	2	4	2	7	1	4	0	1	0	2	3	274.235
1725	2	4	2	8	1	6	#NULL!	#NULL!	0	4	3	274.235
819	2	4	3	8	1	4	0	0	1	3	2	279.727
1169	1	4	2	7	1	3	0	1	0	3	3	404.868
1244	2	4	3	7	1	1	0	0	0	1	3	274.235
1687	2	4	3	7	1	4	1	1	1	1	3	274.235
1215	1	4	3	6	2	2	0	0	0	3	3	404.868
1631	1	4	3	7	2	4	0	#NULL!	0	1	3	404.868
195	2	4	3	3	2	4	1	1	0	3	1	274.426
575	2	4	3	3	2	4	0	#NULL!	1	3	1	274.426
118	1	4	2	6	2	3	0	1	0	1	1	403.009
572	2	4	3	7	2	5	0	1	0	2	1	274.426
804	2	4	3	3	2	5	0	0	0	4	2	279.727
836	2	4	3	3	2	3	0	0	1	2	2	279.727
441	2	4	3	3	2	4	0	1	0	2	1	272.976
1027	1	4	3	3	2	5	0	0	1	2	1	405.15
1511	2	4	3	7	2	6	0	0	0	3	3	274.235
1017	2	4	3	3	2	3	0	0	0	3	1	274.426
1486	2	4	4	3	2	4	1	1	0	3	2	279.727
787	2	4	4	2	2	4	0	0	1	2	2	279.727
773	2	4	4	2	2	1	0	0	1	2	2	279.727
1013	1	4	3	3	2	3	0	0	0	4	1	405.15
966	1	4	3	7	2	5	0	1	0	4	1	405.15
1277	2	4	3	3	3	5	0	0	0	2	1	274.426
1012	1	4	3	3	3	3	0	0	1	3	1	405.15
1008	1	4	3	3	3	4	0	0	1	4	1	405.15
1557	1	4	3	3	3	2	0	0	0	3	3	404.868
853	1	4	3	3	4	2	0	0	0	2	1	405.15
806	1	4	5	3	5	3	0	0	0	4	2	412.977
1283	2	4	3	4	7	4	0	0	1	1	1	274.426
375	1	4	3	8	1	2	0	#NULL!	0	3	1	403.009
552	2	4	3	7	1	6	0	0	1	3	1	272.976
535	2	4	3	8	1	3	0	0	0	2	1	272.976
762	2	4	3	8	1	2	0	1	0	2	2	279.727
1066	1	4	3	8	1	6	#NULL!	#NULL!	0	1	2	412.977
645	1	4	3	8	2	6	0	0	1	4	1	405.15
1091	2	4	3	3	2	3	0	0	0	3	3	274.235
1562	1	4	3	7	2	4	0	0	0	4	3	404.868
713	2	4	3	3	2	6	0	0	1	3	3	274.235
1548	1	4	2	6	2	4	0	0	0	3	3	404.868
1708	1	4	3	3	2	2	#NULL!	0	0	4	3	404.868
394	1	4	3	3	2	2	0	0	0	2	1	403.009
619	2	4	3	2	2	4	1	1	1	3	1	274.426
1246	1	4	3	3	2	1	0	0	0	1	3	404.868
1420	2	4	3	3	2	2	1	0	0	3	2	279.727
170	2	4	3	3	2	6	0	1	0	3	2	279.727
381	1	4	3	3	2	1	0	1	1	5	1	403.009
611	2	4	3	8	2	5	0	0	1	3	1	274.426
637	1	4	3	2	2	5	0	1	1	1	1	405.15
1529	2	4	3	7	2	2	0	0	0	4	3	274.235
1671	2	4	3	7	2	6	0	0	0	3	3	274.235
1100	1	4	3	2	2	3	0	0	0	1	3	404.868
565	2	4	3	3	2	5	1	0	0	1	1	274.426
1601	1	4	3	3	2	3	0	0	1	2	3	404.868
9	2	4	3	3	2	3	0	0	0	1	1	274.426
1078	1	4	3	3	2	5	0	1	1	1	2	412.977
1451	1	4	2	3	2	3	0	1	0	3	2	412.977
1419	2	4	4	2	2	4	0	1	0	2	2	279.727
758	2	4	5	7	2	4	1	1	0	4	2	279.727
975	2	4	3	6	2	4	0	0	0	2	1	274.426
14	1	4	3	2	3	3	0	0	0	1	1	405.15
720	1	4	5	5	3	1	1	1	1	4	3	404.868
993	1	4	3	6	3	5	0	0	1	5	1	405.15
942	1	4	5	4	5	3	0	0	0	3	2	412.977
1456	1	4	3	4	6	3	0	#NULL!	0	2	2	412.977
334	2	4	2	8	1	4	0	0	1	4	1	272.976
371	2	4	3	8	1	2	0	0	0	3	1	272.976
395	2	4	3	8	1	4	0	0	0	2	1	272.976
404	1	4	3	7	1	2	0	0	1	3	1	403.009
537	2	4	3	8	1	2	0	0	1	2	1	272.976
1667	1	4	2	7	1	4	0	0	0	1	3	404.868
342	2	4	3	8	1	2	0	0	0	2	1	272.976
346	2	4	3	8	1	1	0	0	1	3	1	272.976
360	2	4	3	8	1	4	0	1	0	4	1	272.976
42	1	4	3	3	2	5	0	0	0	3	1	405.15
1661	2	4	3	7	2	6	0	0	0	3	3	274.235
1288	1	4	3	3	2	3	0	0	0	1	3	404.868
190	2	4	3	3	2	4	0	#NULL!	0	3	1	274.426
318	1	4	3	5	2	3	0	0	0	2	1	403.009
695	1	4	3	3	2	4	1	1	0	3	1	405.15
353	2	4	3	3	2	6	0	#NULL!	0	2	1	272.976
121	2	4	3	3	2	2	0	0	0	4	1	272.976
544	2	4	3	5	2	2	0	#NULL!	1	3	1	272.976
643	1	4	5	3	2	4	1	1	0	1	1	405.15
1391	2	4	3	3	2	3	0	0	1	2	2	279.727
498	2	4	3	3	2	4	0	0	1	2	2	279.727
224	1	4	3	3	2	6	0	0	0	5	2	412.977
132	2	4	3	3	2	3	1	#NULL!	0	2	1	272.976
445	1	4	5	3	2	3	0	0	0	3	1	403.009
992	2	4	3	3	2	3	0	0	0	3	1	274.426
816	2	4	4	2	2	5	0	0	1	1	2	279.727
325	1	4	5	2	2	4	0	#NULL!	0	4	1	403.009
981	2	4	3	3	2	2	0	0	0	3	1	274.426
1317	1	4	3	3	3	5	0	0	0	1	1	405.15
1759	1	4	5	2	3	2	0	1	0	4	1	403.009
730	2	4	5	3	3	4	0	1	0	2	3	274.235
769	2	4	3	3	3	5	0	0	0	1	2	279.727
67	1	4	3	3	7	4	1	0	0	2	1	405.15
609	1	4	4	7	1	1	0	0	0	1	1	405.15
954	1	4	3	7	1	4	0	0	0	1	2	412.977
698	2	4	3	8	1	4	0	1	0	2	1	274.426
1172	2	4	3	8	1	2	0	0	0	2	3	274.235
180	2	4	3	7	1	4	0	0	0	4	1	274.426
1236	2	4	2	8	1	2	0	0	0	3	3	274.235
1271	1	4	3	7	1	2	0	0	0	2	3	404.868
1209	2	4	2	8	2	4	0	0	0	1	3	274.235
504	2	4	3	7	2	4	0	0	1	1	3	274.235
1734	1	4	3	8	2	3	#NULL!	1	0	4	3	404.868
961	2	4	3	5	2	1	1	1	0	2	1	274.426
428	2	4	3	3	2	5	0	1	0	3	1	272.976
596	2	4	3	7	2	3	0	0	0	2	1	274.426
1483	1	4	3	3	2	4	1	1	0	3	2	412.977
1644	1	4	3	2	2	4	0	1	0	1	3	404.868
1532	2	4	3	3	3	4	0	0	1	3	3	274.235
1207	2	4	3	3	3	5	1	0	0	1	3	274.235
560	2	4	5	7	3	6	1	0	0	4	1	274.426
1369	2	4	4	3	3	5	0	1	0	3	1	274.426
1334	2	4	5	3	3	4	0	1	1	3	1	274.426
1697	2	4	4	2	3	3	0	1	0	1	3	274.235
250	1	4	4	3	3	6	0	0	0	4	2	412.977
1409	1	4	3	4	3	3	0	1	1	1	2	412.977
1161	2	4	3	2	5	3	0	0	0	3	3	274.235
777	1	4	5	3	5	5	0	0	0	1	2	412.977
1744	2	4	2	8	1	6	0	0	1	4	1	272.976
340	2	4	3	8	1	6	0	#NULL!	1	3	1	272.976
1184	2	4	2	3	2	3	1	0	0	1	3	274.235
286	2	4	3	5	2	4	0	1	1	3	1	272.976
1093	2	4	3	3	2	3	0	0	0	1	3	274.235
1079	2	4	3	2	2	5	1	1	0	1	2	279.727
1286	2	4	3	3	2	5	0	0	0	1	3	274.235
830	2	4	3	3	2	4	0	0	1	5	2	279.727
173	2	4	3	3	2	2	0	1	0	3	2	279.727
718	2	4	3	3	2	5	1	0	1	1	3	274.235
809	1	4	3	3	2	3	0	0	0	2	2	412.977
248	2	4	5	3	2	2	0	0	0	2	2	279.727
123	2	4	4	2	2	6	0	0	0	2	1	272.976
1133	1	4	3	2	2	3	0	0	0	3	3	404.868
1598	2	4	3	7	2	2	0	0	0	4	3	274.235
1067	2	4	3	9	2	6	#NULL!	#NULL!	0	1	2	279.727
1343	1	4	5	2	3	5	0	0	0	1	1	405.15
794	1	4	3	3	3	2	0	0	1	2	2	412.977
32	2	5	5	8	1	6	0	0	0	2	1	303.814
357	2	5	2	8	1	2	0	#NULL!	1	2	1	302.209
945	2	5	3	8	1	3	0	0	1	2	2	309.684
1633	2	5	3	7	1	4	0	0	1	1	3	303.603
294	1	5	3	8	2	2	0	0	0	4	1	398.104
842	1	5	3	5	2	2	0	0	1	3	1	400.219
1491	2	5	2	7	2	4	1	1	0	1	2	309.684
624	2	5	2	7	2	3	0	0	0	3	1	303.814
1171	1	5	1	6	2	2	0	0	0	2	3	399.94
715	1	5	3	7	2	3	0	0	1	3	3	399.94
366	2	5	3	3	2	3	0	1	1	4	1	302.209
345	1	5	3	5	2	3	0	1	1	4	1	398.104
314	1	5	3	5	2	4	0	1	0	3	1	398.104
696	2	5	3	3	2	1	0	1	1	2	1	303.814
400	1	5	3	3	2	2	0	1	1	4	1	398.104
545	1	5	3	3	2	4	0	#NULL!	0	1	1	398.104
169	2	5	3	3	2	3	0	1	0	2	2	309.684
410	2	5	3	2	2	4	0	#NULL!	1	2	1	303.814
1279	2	5	3	3	2	5	0	1	0	1	1	303.814
74	1	5	3	3	2	4	1	0	0	1	1	400.219
1015	2	5	3	3	2	3	0	0	1	3	1	303.814
1422	1	5	3	2	2	4	0	#NULL!	0	2	2	407.951
1751	1	5	3	3	2	3	0	1	1	3	1	398.104
590	2	5	3	2	2	6	0	0	0	3	1	303.814
153	2	5	4	2	2	3	0	#NULL!	1	4	1	302.209
443	1	5	3	3	2	4	0	0	0	3	1	398.104
1337	1	5	3	3	2	5	0	1	0	2	1	400.219
114	1	5	3	2	2	3	0	0	0	1	1	398.104
297	1	5	5	2	3	4	0	#NULL!	1	3	1	398.104
1063	2	5	3	3	3	6	0	1	0	3	2	309.684
1352	1	5	4	3	3	4	0	1	0	1	1	400.219
359	2	5	5	2	3	2	0	0	1	5	1	302.209
1689	1	5	3	3	3	4	1	1	0	1	3	399.94
93	2	5	3	3	3	5	0	0	0	1	1	303.814
307	2	5	3	8	1	2	0	0	1	3	1	302.209
1636	2	5	2	7	2	1	0	0	0	3	3	303.603
586	2	5	3	3	2	5	0	1	0	1	1	303.814
95	2	5	3	3	2	3	0	1	0	3	1	303.814
1042	1	5	3	3	2	6	1	0	0	4	1	400.219
555	1	5	3	5	2	5	#NULL!	0	1	3	1	398.104
562	2	5	3	3	2	4	1	0	0	2	1	303.814
553	1	5	3	3	2	3	0	0	0	3	1	398.104
717	2	5	3	5	2	1	0	0	0	2	3	303.603
1413	1	5	3	3	2	4	0	0	1	1	2	407.951
600	2	5	3	3	2	3	0	0	0	2	1	303.814
527	1	5	3	5	2	3	0	1	0	3	1	398.104
727	2	5	3	2	2	6	0	0	1	3	3	303.603
1533	1	5	3	3	2	2	0	0	0	3	3	399.94
485	2	5	3	2	2	6	0	0	1	5	3	303.603
458	1	5	4	3	2	6	0	1	0	2	2	407.951
91	1	5	3	3	2	4	1	0	1	3	1	400.219
1097	2	5	3	2	3	3	0	0	0	2	3	303.603
520	2	5	5	2	3	4	0	0	0	1	3	303.603
1478	1	5	4	2	3	3	0	#NULL!	0	3	2	407.951
1141	1	5	3	2	3	5	0	1	0	1	3	399.94
73	1	5	4	2	4	4	#NULL!	1	1	3	1	400.219
1159	1	5	5	3	4	3	0	0	0	2	3	399.94
893	1	5	4	3	4	3	0	0	0	3	1	400.219
497	1	5	3	4	4	4	0	0	0	2	2	407.951
650	1	5	3	5	5	6	0	1	0	3	1	400.219
332	2	5	2	8	1	2	#NULL!	1	1	4	1	302.209
372	2	5	3	8	1	4	0	0	0	3	1	302.209
1234	1	5	3	7	1	2	0	0	0	1	3	399.94
1250	1	5	3	7	1	2	0	0	0	2	3	399.94
1329	2	5	3	8	1	4	1	1	0	2	1	303.814
1176	2	5	2	6	2	2	0	1	0	4	3	303.603
1052	2	5	3	8	2	5	0	0	1	3	2	309.684
636	2	5	3	7	2	6	0	0	0	2	1	303.814
1251	2	5	3	8	2	2	0	0	0	1	3	303.603
705	2	5	3	3	2	3	0	0	0	2	3	303.603
1410	2	5	2	6	2	3	0	0	1	3	2	309.684
1527	1	5	3	8	2	5	0	0	0	5	3	399.94
1268	2	5	3	3	2	2	0	0	0	1	3	303.603
670	2	5	3	3	2	6	#NULL!	0	1	3	1	303.814
1310	2	5	3	3	2	4	0	0	1	1	2	309.684
391	1	5	3	5	2	3	0	0	0	3	1	398.104
407	1	5	3	5	2	2	0	0	1	3	1	398.104
1228	2	5	3	2	2	3	0	0	0	3	3	303.603
538	1	5	3	5	2	3	0	#NULL!	1	4	1	398.104
529	1	5	3	3	2	4	0	0	0	2	1	398.104
748	2	5	3	3	2	5	0	1	0	1	2	309.684
303	1	5	3	5	2	3	0	1	1	3	1	398.104
1290	2	5	3	3	2	6	0	0	0	2	3	303.603
1297	2	5	3	3	2	6	0	0	0	1	3	303.603
1459	2	5	3	3	2	4	0	0	0	2	2	309.684
171	2	5	5	4	2	5	0	0	1	1	2	309.684
1733	1	5	3	7	2	4	#NULL!	0	0	5	3	399.94
1385	2	5	3	2	2	4	0	0	0	1	2	309.684
76	2	5	4	3	2	4	0	0	1	1	1	303.814
983	2	5	3	3	3	3	1	0	0	2	1	303.814
1537	2	5	3	2	3	2	0	0	0	3	3	303.603
1768	2	5	5	2	3	3	0	0	1	2	1	302.209
876	1	5	3	3	3	3	0	0	0	4	1	400.219
569	2	5	4	7	1	1	0	0	1	5	1	303.814
908	2	5	3	9	1	3	0	0	0	3	1	303.814
746	2	5	3	8	1	4	0	1	1	1	2	309.684
937	2	5	3	7	1	4	0	0	1	2	2	309.684
1364	2	5	3	8	1	3	1	0	1	4	1	303.814
1577	1	5	3	5	2	2	0	0	1	3	3	399.94
432	2	5	3	3	2	4	0	0	0	1	1	302.209
1509	1	5	3	3	2	3	0	0	0	3	3	399.94
674	2	5	3	3	2	4	1	1	0	3	1	303.814
1640	2	5	3	8	2	6	0	0	0	4	3	303.603
1747	2	5	3	5	2	3	0	0	1	4	1	302.209
1116	2	5	2	8	2	6	0	0	1	3	3	303.603
1541	2	5	3	8	2	4	0	0	0	2	3	303.603
1524	2	5	3	3	2	6	0	0	1	5	3	303.603
1760	1	5	3	5	2	2	0	1	1	3	1	398.104
15	1	5	3	3	2	5	0	1	0	5	1	400.219
679	1	5	3	2	2	4	0	1	0	2	1	400.219
1437	1	5	2	3	2	4	0	#NULL!	0	4	2	407.951
1501	2	5	3	5	2	5	0	1	0	1	3	303.603
100	2	5	3	3	2	5	1	1	0	1	1	303.814
70	1	5	4	2	2	2	0	0	1	5	1	400.219
105	1	5	4	3	2	3	0	#NULL!	1	3	1	398.104
1595	2	5	3	2	2	3	0	0	0	3	3	303.603
41	2	5	3	3	2	4	0	0	1	4	1	303.814
1426	1	5	4	2	4	4	1	0	0	1	2	407.951
1058	2	5	3	8	1	4	0	0	0	2	2	309.684
1126	2	5	3	7	1	3	0	0	0	3	3	303.603
1147	2	5	3	7	1	6	0	0	0	5	3	303.603
1728	2	5	3	8	1	5	1	1	0	5	3	303.603
20	2	5	5	8	1	6	0	0	0	3	1	303.814
1162	2	5	4	8	2	2	0	1	0	2	3	303.603
1561	1	5	2	6	2	5	0	0	0	1	3	399.94
1693	2	5	3	3	2	2	0	1	0	4	3	303.603
1263	1	5	3	3	2	1	1	0	0	3	3	399.94
1597	1	5	3	2	2	2	0	0	1	3	3	399.94
1660	1	5	3	2	2	5	1	1	0	1	3	399.94
1372	2	5	3	3	2	4	0	1	0	4	1	303.814
563	1	5	3	8	2	5	1	1	1	1	1	400.219
919	2	5	4	5	2	2	0	0	0	4	1	303.814
507	1	5	3	2	2	5	0	1	0	1	3	399.94
1395	1	5	2	3	2	3	0	0	1	3	2	407.951
734	2	5	3	3	2	5	0	1	1	3	2	309.684
614	2	5	3	8	2	4	0	0	1	2	1	303.814
1045	1	5	3	3	2	4	0	1	0	3	2	407.951
452	1	5	4	3	2	6	0	#NULL!	0	1	2	407.951
1482	1	5	3	4	3	3	1	1	0	3	2	407.951
1032	2	5	3	4	3	2	0	1	0	2	1	303.814
140	1	5	3	7	1	5	0	0	0	1	1	330.748
786	2	5	3	8	1	2	0	0	1	3	2	301.552
1044	2	5	2	8	1	3	0	0	0	4	2	301.552
1060	2	5	3	8	1	4	0	1	1	4	2	301.552
1586	1	5	3	6	2	6	0	0	0	4	3	332.273
628	1	5	3	5	2	1	0	1	1	3	1	332.505
176	2	5	3	6	2	3	0	0	1	4	1	295.837
156	2	5	3	5	2	3	0	0	1	3	1	294.274
205	2	5	3	3	2	5	0	1	0	2	1	294.274
1025	2	5	3	3	2	3	0	0	0	4	1	295.837
1287	2	5	3	3	2	2	0	0	0	3	3	295.631
820	1	5	3	3	2	2	0	0	0	2	2	338.929
1305	1	5	3	3	2	4	0	0	0	3	2	338.929
1503	1	5	3	3	2	2	0	0	0	3	3	332.273
1559	2	5	3	7	2	3	0	0	0	3	3	295.631
230	2	5	3	3	2	3	0	0	0	1	2	301.552
397	1	5	3	5	2	4	0	#NULL!	0	3	1	330.748
1421	2	5	5	5	2	3	0	0	0	3	2	301.552
888	1	5	3	3	2	3	0	0	0	3	1	332.505
987	2	5	3	6	2	2	0	0	1	3	1	295.837
1629	2	5	3	2	2	2	0	0	1	3	3	295.631
900	1	5	3	3	2	3	0	0	0	1	1	332.505
97	2	5	4	2	2	4	1	1	0	2	1	295.837
584	1	5	3	2	2	4	0	0	1	1	1	332.505
1381	1	5	3	3	2	4	0	0	1	3	1	332.505
185	2	5	3	6	2	4	0	0	0	4	1	295.837
229	2	5	5	2	3	6	#NULL!	0	0	5	2	301.552
1111	1	5	3	2	3	3	0	0	1	3	3	332.273
1450	2	5	3	3	3	2	0	0	0	3	2	301.552
51	1	5	3	3	3	6	0	#NULL!	0	3	1	332.505
702	2	5	3	7	3	4	0	1	0	1	1	295.837
1448	1	5	2	4	3	2	0	#NULL!	0	3	2	338.929
208	1	5	3	2	3	3	0	1	0	1	3	332.273
168	2	5	3	4	7	6	0	0	1	3	2	301.552
336	2	5	3	7	1	4	0	0	0	3	1	294.274
298	2	5	3	8	1	2	0	1	0	4	1	294.274
1758	2	5	3	8	1	5	1	1	0	4	1	294.274
1367	2	5	3	8	1	3	0	1	1	4	1	295.837
363	2	5	2	8	1	1	0	0	1	5	1	294.274
1377	2	5	3	8	1	4	1	1	1	3	1	295.837
1565	2	5	3	7	2	6	0	0	1	3	3	295.631
1543	1	5	3	5	2	4	0	0	1	2	3	332.273
316	1	5	2	6	2	1	0	0	1	2	1	330.748
312	2	5	2	5	2	3	0	0	1	3	1	294.274
421	1	5	3	4	2	4	#NULL!	#NULL!	0	2	1	330.748
40	2	5	3	7	2	4	0	0	1	4	1	295.837
965	1	5	4	5	2	2	1	#NULL!	0	3	1	332.505
321	2	5	3	2	2	3	#NULL!	0	0	3	1	294.274
1504	2	5	3	3	2	4	0	0	0	2	3	295.631
1355	2	5	3	5	2	4	0	1	1	3	1	295.837
438	2	5	3	5	2	6	0	0	0	4	1	294.274
79	2	5	3	7	2	4	0	#NULL!	0	1	1	295.837
622	2	5	3	2	2	6	0	0	1	2	1	295.837
1325	1	5	3	3	2	4	0	0	0	3	1	332.505
1617	1	5	3	3	2	2	0	0	0	3	3	332.273
845	1	5	3	3	2	3	0	0	1	1	1	332.505
1332	2	5	4	2	2	5	0	1	1	2	1	295.837
922	2	5	3	2	2	5	1	1	0	1	2	301.552
1135	2	5	3	6	2	5	0	0	0	1	3	295.631
1433	1	5	5	2	2	5	0	1	0	5	2	338.929
124	2	5	3	6	4	2	1	0	0	3	1	294.274
1466	2	5	2	8	1	3	1	1	0	3	2	301.552
1260	2	5	2	8	1	2	0	0	0	3	3	295.631
1338	2	5	3	8	1	4	0	1	1	1	1	295.837
1187	1	5	3	6	2	2	0	0	0	2	3	332.273
203	2	5	3	5	2	2	0	0	0	3	1	294.274
1657	1	5	3	5	2	2	0	0	0	1	3	332.273
1755	1	5	3	5	2	2	0	1	1	2	1	330.748
338	2	5	2	6	2	2	0	0	1	4	1	294.274
1350	2	5	3	3	2	3	0	0	1	3	1	295.837
355	1	5	3	5	2	2	0	0	1	3	1	330.748
1243	1	5	3	3	2	1	0	0	0	1	3	332.273
1746	1	5	3	5	2	5	0	1	0	1	1	330.748
382	1	5	3	5	2	2	0	0	1	2	1	330.748
1289	2	5	3	3	2	3	0	0	0	2	3	295.631
349	1	5	3	5	2	3	0	#NULL!	0	3	1	330.748
6	1	5	3	3	2	6	0	0	0	1	1	332.505
921	2	5	3	5	2	5	0	1	0	1	2	301.552
656	1	5	3	3	2	4	0	#NULL!	1	2	1	332.505
661	1	5	4	3	2	4	1	#NULL!	0	1	1	332.505
745	2	5	3	3	2	4	0	0	0	2	2	301.552
1606	2	5	3	7	2	2	0	0	1	3	3	295.631
1362	1	5	3	3	2	4	0	0	1	2	1	332.505
317	1	5	3	5	2	3	#NULL!	1	1	3	1	330.748
854	1	5	3	6	2	3	0	0	0	3	1	332.505
1553	1	5	3	2	2	6	0	0	1	3	3	332.273
1487	2	5	3	2	2	4	1	#NULL!	0	3	2	301.552
543	2	5	5	5	2	6	0	#NULL!	1	2	1	294.274
193	2	5	3	2	2	6	#NULL!	#NULL!	0	3	1	295.837
186	1	5	3	2	2	2	0	0	1	3	1	332.505
866	1	5	3	3	4	6	0	0	0	3	1	332.505
1454	1	5	3	8	4	4	0	1	0	4	2	338.929
446	1	5	3	3	4	5	0	1	0	1	1	330.748
37	1	5	3	4	4	6	0	0	0	3	1	332.505
1189	2	5	1	7	1	3	0	0	0	1	3	295.631
1175	1	5	3	6	2	5	0	1	0	2	3	332.273
1191	1	5	1	7	2	2	0	0	0	1	3	332.273
1612	2	5	2	5	2	6	0	0	1	3	3	295.631
1165	2	5	4	8	2	4	1	1	0	2	3	295.631
1216	2	5	3	8	2	2	0	0	0	1	3	295.631
1566	1	5	3	7	2	2	0	0	0	4	3	332.273
1406	2	5	2	5	2	2	0	0	1	2	2	301.552
1388	2	5	2	5	2	6	0	0	0	3	2	301.552
1763	1	5	3	5	2	4	0	1	1	4	1	330.748
1230	1	5	2	3	2	3	0	0	0	1	3	332.273
801	2	5	3	5	2	4	0	0	1	3	2	301.552
1068	1	5	3	5	2	6	#NULL!	1	0	2	2	338.929
1401	2	5	3	3	2	3	0	0	1	2	2	301.552
1314	1	5	3	3	2	4	0	0	0	3	1	332.505
1608	1	5	3	5	2	2	0	0	0	3	3	332.273
935	2	5	3	3	2	4	0	0	1	1	2	301.552
1336	2	5	3	3	2	4	0	1	0	2	1	295.837
214	2	5	3	5	2	6	#NULL!	0	0	3	3	295.631
44	2	5	3	4	2	3	#NULL!	1	0	4	1	295.837
1359	2	5	4	3	2	3	1	0	0	3	1	295.837
1471	1	5	4	2	2	4	1	1	0	3	2	338.929
159	1	5	4	2	2	2	0	0	0	4	1	330.748
471	2	5	3	2	2	4	0	0	0	4	3	295.631
1115	2	5	3	2	2	4	0	0	0	1	3	295.631
1591	1	5	3	4	3	2	0	0	0	4	3	332.273
984	1	5	3	2	3	3	0	0	1	1	1	332.505
474	1	5	5	2	3	4	0	1	1	1	3	332.273
158	1	5	3	2	4	3	0	0	1	5	1	330.748
658	1	5	3	7	1	4	0	0	1	2	1	332.505
1201	2	5	3	8	1	5	1	0	0	1	3	295.631
1414	1	5	3	6	1	5	0	0	0	1	2	338.929
1192	2	5	2	7	1	2	0	1	0	3	3	295.631
1393	2	5	2	8	1	4	0	0	1	2	2	301.552
1642	1	5	3	5	2	4	0	1	0	1	3	332.273
351	2	5	3	5	2	3	0	1	1	4	1	294.274
1143	1	5	3	5	2	2	0	0	0	3	3	332.273
1089	2	5	3	5	2	4	0	0	0	3	3	295.631
1593	2	5	2	5	2	2	0	0	0	2	3	295.631
64	2	5	3	3	2	5	1	1	0	1	1	295.837
1622	2	5	2	5	2	3	0	0	0	2	3	295.631
1221	2	5	3	3	2	2	0	0	0	2	3	295.631
823	2	5	3	5	2	4	0	0	1	4	2	301.552
781	1	5	3	5	2	4	0	0	1	4	2	338.929
1428	2	5	3	5	2	4	0	0	0	2	2	301.552
393	1	5	3	2	2	4	0	0	1	3	1	330.748
884	1	5	3	3	2	3	0	0	0	3	1	332.505
969	1	5	3	3	2	4	0	1	1	3	1	332.505
737	1	5	5	3	2	6	0	0	0	2	2	338.929
1382	1	5	3	4	3	2	0	0	0	1	2	338.929
1046	1	5	3	5	3	6	0	0	0	3	2	338.929
122	1	5	4	3	4	3	0	0	0	2	1	330.748
533	2	6	2	8	1	1	0	0	1	5	1	344.811
703	1	6	3	8	1	1	0	0	1	1	3	282.29
5	2	6	3	8	1	5	1	1	1	5	1	346.642
1361	2	6	3	8	1	6	0	0	0	4	1	346.642
1707	2	6	3	8	2	6	#NULL!	0	1	3	3	346.401
291	2	6	2	5	2	1	0	0	1	3	1	344.811
1088	2	6	3	5	2	3	1	1	0	3	3	346.401
1125	2	6	3	6	2	2	0	0	1	3	3	346.401
789	2	6	3	5	2	6	0	0	1	3	2	353.339
414	1	6	3	5	2	5	0	#NULL!	0	5	1	282.487
1564	1	6	2	5	2	2	0	0	1	2	3	282.29
1549	1	6	3	6	2	4	0	0	0	2	3	282.29
982	1	6	3	5	2	5	0	0	1	2	1	282.487
1716	2	6	3	5	2	6	#NULL!	0	0	4	3	346.401
728	2	6	3	7	2	2	1	1	0	3	3	346.401
333	1	6	3	5	2	2	0	0	1	4	1	280.994
1036	1	6	4	5	2	1	1	0	0	1	1	282.487
1485	1	6	3	2	2	4	1	1	0	3	2	287.944
938	1	6	3	5	2	4	0	1	1	1	2	287.944
390	1	6	3	5	2	4	0	1	0	1	1	280.994
603	1	6	2	3	2	3	0	0	1	1	1	282.487
473	1	6	3	2	2	6	0	1	1	3	3	282.29
284	1	6	5	5	2	3	0	0	1	3	2	287.944
1053	1	6	3	3	2	4	0	1	0	4	2	287.944
1149	2	6	3	2	3	4	0	1	0	3	3	346.401
220	1	6	3	4	6	6	0	#NULL!	0	5	2	287.944
704	1	6	3	3	1	1	0	0	1	3	3	282.29
1140	2	6	3	8	1	6	0	0	1	3	3	346.401
1670	2	6	2	5	2	6	0	0	1	4	3	346.401
729	2	6	3	5	2	3	0	0	0	2	3	346.401
1701	1	6	3	5	2	6	#NULL!	0	0	5	3	282.29
1702	2	6	2	5	2	5	0	0	0	4	3	346.401
1573	1	6	2	5	2	2	0	0	0	2	3	282.29
1404	2	6	2	5	2	4	0	0	1	3	2	353.339
651	1	6	3	5	2	2	0	0	0	3	1	282.487
825	1	6	3	5	2	4	0	0	0	1	2	287.944
948	1	6	2	5	2	4	0	0	1	2	2	287.944
1767	2	6	2	5	2	1	0	0	1	5	1	344.811
493	1	6	5	5	2	3	0	0	0	3	2	287.944
444	1	6	4	5	2	4	0	0	0	5	1	280.994
204	2	6	3	5	2	1	0	0	0	4	1	344.811
1602	2	6	3	5	2	2	0	0	0	3	3	346.401
279	2	6	5	5	2	5	0	0	1	4	2	353.339
1321	2	6	3	3	2	4	0	0	1	2	1	346.642
1366	2	6	3	5	2	4	0	1	1	3	1	346.642
912	1	6	3	5	2	3	0	0	0	1	1	282.487
860	1	6	3	5	2	3	0	0	0	3	1	282.487
1131	2	6	3	2	2	3	0	1	0	3	3	346.401
1528	2	6	3	5	2	4	0	0	0	3	3	346.401
1112	2	6	3	6	2	4	0	1	0	2	3	346.401
840	1	6	3	5	2	3	0	0	0	3	1	282.487
1555	2	6	3	5	2	6	0	0	1	3	3	346.401
1062	1	6	3	3	2	6	1	0	0	4	2	287.944
161	2	6	3	6	2	6	0	0	1	2	1	344.811
865	1	6	3	6	2	3	0	0	0	2	1	282.487
1339	1	6	3	3	3	5	0	0	0	3	1	282.487
38	2	6	5	2	3	3	0	#NULL!	0	1	1	346.642
617	1	6	5	8	3	4	0	0	1	5	1	282.487
1445	1	6	5	3	4	5	0	1	0	4	2	287.944
1197	2	6	2	8	1	2	0	0	0	1	3	346.401
1719	1	6	3	5	2	3	#NULL!	0	1	4	3	282.29
803	1	6	2	5	2	4	0	0	1	5	2	287.944
1678	2	6	3	5	2	6	0	0	0	3	3	346.401
1383	1	6	2	8	2	4	0	#NULL!	0	3	2	287.944
768	1	6	3	8	2	4	0	1	1	1	2	287.944
1308	2	6	3	5	2	6	0	0	0	1	2	353.339
1627	2	6	2	5	2	3	0	0	1	4	3	346.401
141	2	6	3	2	2	1	0	1	1	5	1	344.811
24	2	6	3	5	2	4	0	0	1	5	1	346.642
857	1	6	4	5	2	3	0	0	0	3	1	282.487
1038	2	6	3	5	2	3	0	0	0	4	1	346.642
80	1	6	4	5	2	5	0	#NULL!	0	1	1	282.487
1208	1	6	5	2	3	1	0	0	0	1	3	282.29
3	2	6	5	2	4	5	#NULL!	0	1	1	1	346.642
323	2	6	2	8	1	5	#NULL!	0	1	3	1	344.811
1195	2	6	3	8	1	5	1	0	0	1	3	346.401
1262	2	6	3	7	1	2	0	0	0	3	3	346.401
1729	2	6	2	8	1	4	#NULL!	#NULL!	0	3	3	346.401
1722	2	6	2	5	2	6	0	0	0	3	3	346.401
968	1	6	2	6	2	2	0	0	0	2	1	282.487
1156	1	6	4	5	2	2	0	1	0	4	3	282.29
1609	1	6	2	5	2	2	0	0	1	3	3	282.29
692	2	6	3	3	2	2	0	0	0	3	1	346.642
831	2	6	3	5	2	4	0	0	1	3	2	353.339
1054	2	6	3	5	2	4	0	0	0	5	2	353.339
1346	1	6	2	5	2	4	0	0	1	4	1	282.487
358	1	6	3	5	2	2	0	0	1	2	1	280.994
408	1	6	3	5	2	2	0	0	1	3	1	280.994
1750	1	6	3	5	2	2	0	0	1	2	1	280.994
1182	1	6	3	2	2	2	0	0	0	1	3	282.29
1516	1	6	3	5	2	2	0	0	1	2	3	282.29
616	1	6	5	2	3	3	0	0	1	1	1	282.487
427	1	6	4	5	3	4	0	1	0	2	1	280.994
128	1	6	3	5	4	6	0	0	1	3	1	280.994
1399	2	6	4	8	1	5	0	0	0	5	2	353.339
1349	2	6	3	8	1	5	1	1	0	1	1	346.642
1394	2	6	2	6	2	5	0	0	1	2	2	353.339
1720	1	6	3	5	2	1	1	0	1	5	3	282.29
1654	2	6	2	5	2	6	0	0	1	1	3	346.401
1632	2	6	4	5	2	4	0	0	0	1	3	346.401
815	2	6	3	5	2	2	0	0	1	4	2	353.339
1373	1	6	3	5	2	3	0	1	1	4	1	282.487
1531	2	6	3	5	2	6	0	0	1	3	3	346.401
574	1	6	3	5	2	4	0	1	0	5	1	282.487
162	1	6	3	5	2	5	0	#NULL!	0	5	1	280.994
1051	1	6	3	5	2	6	1	1	0	3	2	287.944
21	1	6	3	5	2	6	0	0	1	3	1	282.487
767	2	6	4	5	2	5	0	0	1	3	2	353.339
1313	2	6	2	5	2	5	0	1	1	2	1	346.642
807	2	6	3	5	2	4	0	0	1	3	2	353.339
77	2	6	3	4	2	6	0	1	1	1	1	346.642
541	2	6	3	5	2	5	0	1	1	1	1	344.811
194	1	6	3	6	2	3	0	1	1	3	1	282.487
1611	1	6	2	5	2	3	0	0	1	1	3	282.29
1465	1	6	3	2	2	2	1	1	0	3	2	287.944
1621	2	6	3	5	2	2	0	0	1	2	3	346.401
1505	2	6	3	5	2	6	0	0	1	4	3	346.401
856	1	6	3	3	4	2	0	#NULL!	0	2	1	282.487
697	1	6	3	4	4	2	0	0	1	2	1	282.487
759	1	6	5	5	4	6	0	0	0	4	2	287.944
486	1	6	5	2	5	6	0	0	0	2	3	282.29
881	2	6	2	8	1	3	0	0	0	1	1	322.406
634	2	6	3	7	2	3	1	1	1	3	1	322.406
623	1	6	3	5	2	3	0	0	1	2	1	266.065
1668	1	6	3	5	2	6	0	0	1	1	3	265.88
1267	2	6	2	5	2	1	0	0	0	1	3	322.182
1357	1	6	2	5	2	4	0	0	0	4	1	266.065
1572	2	6	2	8	2	6	0	0	1	3	3	322.182
902	1	6	3	5	2	3	0	0	0	3	1	266.065
852	2	6	2	5	2	2	0	0	1	3	1	322.406
1544	2	6	3	5	2	6	0	0	1	3	3	322.182
779	2	6	3	5	2	2	0	0	1	2	2	328.635
571	1	6	3	5	2	4	1	0	0	1	1	266.065
1686	2	6	3	5	2	2	0	1	0	1	3	322.182
1398	1	6	3	5	2	5	0	#NULL!	1	1	2	271.205
1074	1	6	4	5	2	2	0	1	0	4	2	271.205
191	1	6	5	5	2	4	0	0	1	3	1	266.065
1599	1	6	3	5	2	2	0	0	1	3	3	265.88
1458	1	6	4	5	3	3	0	0	0	3	2	271.205
1727	1	6	2	8	2	6	0	#NULL!	1	3	3	265.88
1512	2	6	2	7	2	6	0	0	1	3	3	322.182
109	2	6	3	5	2	2	#NULL!	#NULL!	0	2	1	320.703
1475	2	6	2	8	2	4	1	1	0	3	2	328.635
1584	2	6	2	7	2	6	0	0	1	3	3	322.182
1665	2	6	2	5	2	6	0	0	1	3	3	322.182
613	2	6	3	5	2	4	0	1	1	2	1	322.406
1440	2	6	2	5	2	2	1	1	0	4	2	328.635
1121	2	6	3	6	2	5	0	0	0	1	3	322.182
206	1	6	3	5	2	5	0	0	0	1	3	265.88
620	1	6	3	5	2	4	0	1	0	1	1	266.065
1694	2	6	2	8	1	6	0	#NULL!	1	1	3	322.182
1173	1	6	1	5	2	2	0	1	0	2	3	265.88
1272	2	6	2	5	2	2	1	0	0	1	3	322.182
508	1	6	4	5	2	4	0	0	1	1	3	265.88
792	2	6	3	5	2	5	0	0	1	2	2	328.635
772	2	6	3	5	2	2	0	0	1	3	2	328.635
1105	1	6	2	5	2	2	0	0	1	4	3	265.88
926	1	6	2	5	2	3	0	0	1	3	2	271.205
247	2	6	3	5	2	4	0	0	1	1	2	328.635
456	1	6	3	5	2	3	0	0	1	2	2	271.205
872	2	6	3	5	2	3	0	0	0	2	1	322.406
1134	2	6	2	6	2	2	0	0	1	3	3	322.182
1578	2	6	2	5	2	2	0	0	0	3	3	322.182
1387	2	6	2	5	2	4	0	0	0	1	2	328.635
1484	1	6	2	6	2	4	1	1	0	5	2	271.205
689	2	6	3	5	2	6	0	0	0	1	1	322.406
1094	1	6	3	5	2	3	0	0	0	3	3	265.88
96	2	6	4	5	2	2	0	0	0	1	1	322.406
743	2	6	3	5	2	6	0	0	0	1	2	328.635
1570	2	6	3	5	2	2	0	0	1	2	3	322.182
142	1	6	3	6	2	4	#NULL!	#NULL!	1	5	1	264.659
1539	1	6	4	5	4	3	0	0	0	3	3	265.88
1099	1	6	3	4	5	5	0	0	0	1	3	265.88
1219	1	6	2	5	1	4	0	0	0	1	3	265.88
1473	2	6	2	8	1	4	1	#NULL!	0	3	2	328.635
1634	1	6	2	7	2	6	0	0	1	3	3	265.88
1402	1	6	2	5	2	3	0	0	1	1	2	271.205
587	1	6	4	5	2	2	0	0	1	4	1	266.065
1242	1	6	2	5	2	2	0	0	0	1	3	265.88
1674	1	6	3	5	2	6	0	0	1	1	3	265.88
1589	1	6	2	5	2	6	0	0	0	3	3	265.88
1496	2	6	1	5	2	2	1	#NULL!	0	3	2	328.635
907	1	6	3	5	2	2	0	0	0	3	1	266.065
638	1	6	3	5	2	5	1	0	1	1	1	266.065
1146	1	6	3	5	2	2	0	1	1	3	3	265.88
802	2	6	3	5	2	4	0	0	1	4	2	328.635
472	1	6	3	5	2	4	0	0	0	4	3	265.88
646	1	6	3	5	3	5	0	1	0	1	1	266.065
1623	1	6	5	5	3	3	0	0	0	3	3	265.88
528	2	6	2	5	1	5	0	0	1	4	1	320.703
940	2	6	2	5	1	4	0	0	1	2	2	328.635
1732	2	6	2	5	2	6	0	#NULL!	1	3	3	322.182
776	2	6	2	5	2	2	0	0	1	3	2	328.635
1232	2	6	3	5	2	4	1	0	0	3	3	322.182
764	2	6	3	5	2	5	1	0	0	2	2	328.635
1137	1	6	3	5	2	6	0	0	1	3	3	265.88
690	2	6	3	5	2	6	0	1	1	3	1	322.406
766	2	6	3	5	2	2	0	0	1	3	2	328.635
567	2	6	3	5	2	6	0	0	1	1	1	322.406
1050	1	6	3	5	2	5	0	1	0	4	2	271.205
763	2	6	3	5	2	1	0	0	1	3	2	328.635
932	1	6	4	5	2	5	0	0	1	5	2	271.205
597	1	6	3	5	2	6	#NULL!	0	1	2	1	266.065
272	1	6	3	5	3	6	#NULL!	0	0	3	2	271.205
1672	2	6	3	5	2	1	0	0	1	3	3	602.74
1517	1	6	2	5	2	6	0	0	1	3	3	296.06
605	1	6	3	5	2	6	0	0	0	3	1	296.267
147	2	6	2	5	2	6	0	0	0	5	1	599.973
1647	2	6	2	5	2	6	#NULL!	0	1	2	3	602.74
1585	2	6	1	5	2	6	0	0	1	3	3	602.74
561	2	6	3	5	2	5	0	0	1	3	1	603.16
1683	1	6	3	5	2	4	0	0	1	1	3	296.06
1460	1	6	2	5	2	2	0	0	0	1	2	301.99
1723	1	6	3	5	2	1	#NULL!	0	1	4	3	296.06
1489	1	6	1	6	2	4	1	1	0	4	2	301.99
1754	2	6	2	5	2	1	0	0	1	5	1	599.973
1488	1	6	2	5	2	6	1	#NULL!	0	4	2	301.99
735	1	6	3	5	2	1	0	0	0	3	2	301.99
313	2	6	2	5	2	2	0	0	1	4	1	599.973
736	1	6	3	5	2	4	1	0	0	1	2	301.99
1087	1	6	3	5	3	5	0	1	0	1	3	296.06
1114	1	6	5	5	4	5	0	0	0	1	3	296.06
629	1	6	3	5	1	5	0	0	0	3	1	296.267
953	1	6	1	6	2	6	#NULL!	1	0	3	2	301.99
1224	1	6	2	5	2	2	0	1	0	1	3	296.06
1253	1	6	2	5	2	1	0	0	0	4	3	296.06
1583	1	6	2	5	2	6	0	0	0	3	3	296.06
1259	1	6	2	5	2	1	0	0	0	1	3	296.06
1468	1	6	2	5	2	2	1	1	0	3	2	301.99
1107	2	6	2	5	2	6	0	0	0	4	3	602.74
1625	2	6	2	5	2	2	0	0	1	5	3	602.74
350	2	6	3	5	2	3	0	#NULL!	1	3	1	599.973
1569	2	6	2	5	2	6	0	0	1	3	3	602.74
133	1	6	3	5	2	5	0	#NULL!	0	1	1	294.702
1467	1	6	1	6	2	3	1	#NULL!	0	3	2	301.99
1735	1	6	2	5	2	3	0	#NULL!	0	4	3	296.06
59	1	6	5	5	2	2	0	0	1	1	1	296.267
1614	1	6	3	5	2	3	0	0	1	1	3	296.06
632	1	6	3	5	2	2	0	0	1	2	1	296.267
1510	2	6	4	5	3	3	0	0	1	3	3	602.74
1168	2	6	1	6	1	1	0	0	0	3	3	602.74
1587	1	6	2	5	2	6	0	0	0	3	3	296.06
1235	1	6	2	5	2	2	0	0	1	3	3	296.06
1407	2	6	2	5	2	4	0	0	1	3	2	614.812
1571	2	6	2	5	2	3	0	0	1	3	3	602.74
517	1	6	2	5	2	3	0	0	1	2	3	296.06
532	2	6	3	5	2	3	0	0	1	3	1	599.973
1546	1	6	2	5	2	3	0	0	1	3	3	296.06
832	1	6	3	5	2	3	0	0	1	2	2	301.99
753	2	6	3	5	2	1	0	0	1	3	2	614.812
1738	2	6	2	5	2	6	#NULL!	#NULL!	0	3	3	602.74
1476	1	6	1	6	2	3	1	#NULL!	0	3	2	301.99
1540	1	6	3	5	2	4	0	0	0	3	3	296.06
1423	2	6	2	5	2	4	0	1	0	3	2	614.812
780	1	6	3	5	3	4	0	0	0	2	2	301.99
1266	1	6	2	5	2	1	0	0	0	1	3	296.06
731	2	6	3	5	2	4	0	0	1	2	3	602.74
1127	2	6	2	5	2	6	0	0	1	3	3	602.74
453	1	6	3	5	2	3	0	0	1	3	2	301.99
1556	2	6	2	5	2	6	0	0	1	3	3	602.74
110	2	6	3	5	2	4	#NULL!	0	1	2	1	599.973
1213	2	6	2	5	2	1	0	0	0	1	3	602.74
1594	1	6	3	5	2	6	0	0	1	3	3	296.06
707	1	6	3	5	2	3	0	0	0	1	3	296.06
1434	1	6	2	5	2	5	0	1	0	5	2	301.99
99	1	6	4	5	2	6	0	0	1	3	1	296.267
774	1	6	3	5	2	4	0	0	1	4	2	301.99
673	1	6	3	5	1	4	0	0	0	1	1	296.267
1477	2	6	1	5	2	3	1	1	0	3	2	614.812
1390	2	6	3	5	2	4	0	0	0	1	2	614.812
1493	1	6	1	6	2	6	#NULL!	#NULL!	0	2	2	301.99
1497	2	6	1	5	2	5	1	1	0	3	2	741.234
1474	1	6	2	5	2	4	1	#NULL!	0	3	2	485.302
564	1	6	3	5	2	4	0	0	1	3	1	476.105
1576	1	6	4	5	2	2	0	0	0	3	3	475.773
1124	1	6	3	5	2	1	0	0	1	3	3	475.773
1560	1	6	3	5	2	2	0	0	1	3	3	475.773
694	2	6	3	5	2	4	0	0	1	2	1	727.186
706	1	6	3	5	2	6	0	0	0	2	3	475.773
1117	2	6	1	5	2	6	0	#NULL!	1	3	3	726.68
930	2	6	2	5	2	3	0	0	1	5	2	741.234
626	1	6	3	5	2	5	1	1	1	1	1	476.105
593	2	6	3	5	2	6	0	0	0	4	1	727.186
796	2	6	2	5	2	5	0	0	1	4	2	741.234
828	2	6	3	5	2	2	0	0	1	5	2	741.234
556	2	6	2	5	2	2	0	0	1	2	1	723.344
765	2	6	3	5	2	5	1	1	0	1	2	741.234
1739	1	6	2	5	2	4	#NULL!	0	0	4	3	475.773
1513	1	6	3	5	4	4	0	0	0	3	3	475.773
691	2	6	3	5	2	6	0	0	0	3	1	727.186
1229	1	6	1	5	2	1	0	0	0	5	3	475.773
1547	2	6	2	5	2	6	0	0	1	3	3	726.68
1596	2	6	2	5	2	6	0	0	1	3	3	726.68
1603	1	6	2	5	2	4	0	0	0	4	3	475.773
26	2	6	2	5	2	5	0	0	0	4	1	727.186
817	1	6	3	5	2	6	0	0	1	4	2	485.302
1431	1	6	2	5	2	4	0	#NULL!	0	3	2	485.302
744	1	6	3	5	2	4	0	0	1	1	2	485.302
581	1	6	3	5	3	6	0	1	0	1	1	476.105
1574	1	6	2	5	2	6	0	0	1	3	3	475.773
1590	2	6	1	5	2	6	0	0	1	3	3	726.68
554	2	6	2	5	2	1	0	0	1	1	1	723.344
1726	1	6	3	5	6	6	#NULL!	0	1	3	3	475.773
514	1	6	2	5	2	4	0	0	1	1	3	502.107
1659	2	6	2	5	2	6	0	0	1	3	3	726.076
956	2	6	2	5	2	4	0	#NULL!	0	3	2	740.619
612	2	6	3	5	2	6	#NULL!	0	1	2	1	726.582
739	2	6	3	5	2	2	0	0	1	3	2	740.619
1535	1	6	2	5	3	6	0	0	1	3	3	502.107
1618	2	6	2	5	2	6	0	0	1	4	3	726.076
1239	2	6	2	5	2	1	0	0	0	3	3	726.076
783	1	6	3	5	2	2	0	0	1	4	2	512.164
740	1	6	3	5	2	4	0	1	1	3	2	512.164
648	1	6	3	5	2	5	1	1	0	1	1	502.457
1662	1	6	2	5	2	6	0	0	1	3	3	502.107
1575	2	6	2	5	2	6	0	0	1	3	3	726.076
1214	1	6	2	5	2	1	0	0	1	3	3	502.107
929	2	6	2	5	2	6	#NULL!	0	0	3	2	740.619
827	2	6	2	5	2	4	0	0	0	3	2	740.619
213	1	6	3	5	2	5	0	0	1	4	3	502.107
1628	1	6	2	5	2	6	0	0	1	3	3	502.107
1188	1	6	1	5	2	2	0	0	1	3	3	627.901
154	2	6	2	5	2	5	0	1	0	2	1	3521.39
1164	1	6	3	5	2	5	1	0	0	3	3	627.901
71	1	6	4	5	3	4	0	0	1	1	1	628.339
