# Supplementary material for: Corruption, public trust and medical autonomy in the public health sector of Montenegro: Taking stock of the COVID-19 influence
Source: PLoS One. 2022 Sep 8;17(9):e0274318. doi: 10.1371/journal.pone.0274318 (PMC9455845; doi:10.1371/journal.pone.0274318)
Supplement: S2 File — (XLSX) [file pone.0274318.s002.xlsx]

## Sheet: PostCovid-datashare
ID	Q1	StarosneGrupe	Q3	Q4	MjesecniPrihod	Q52	Q55	Q62	Q68	Q69	Regija	weight
21	1	2	5	9	7	5	0	1	0	1	1	282.487
127	1	3	4	9	3	4	0	1	1	4	1	253.236
227	2	4	5	9	3	2	0	0	1	3	2	235.864
353	2	3	4	9	2	4	0	0	0	1	1	272.976
449	2	2	5	9	1	4	1	1	0	4	1	216.17
477	2	6	4	9	2	5	1	1	0	3	3	254.404
480	1	5	4	9	3	2	0	0	1	5	3	294.683
491	1	4	3	9	3	2	0	0	1	4	2	300.586
520	2	6	4	9	4	5	1	1	0	1	3	303.603
526	1	1	3	9	1	4	0	0	0	4	1	284.691
557	2	3	3	9	2	6	0	0	1	5	1	230.171
564	2	2	5	9	2	6	0	0	1	5	1	476.105
703	1	6	1	9	1	4	1	1	0	4	3	282.29
714	1	5	4	9	2	4	0	0	1	3	3	290.084
772	2	5	3	9	1	2	1	1	0	3	2	328.635
886	2	3	4	9	3	2	0	#NULL!	1	3	1	254.581
900	1	2	4	9	2	4	1	1	0	1	1	332.505
912	1	2	5	9	2	5	0	1	0	4	1	282.487
940	1	5	3	9	4	1	0	0	1	5	2	328.635
951	1	3	5	9	2	4	1	0	1	4	2	270.61
959	2	4	4	9	2	4	1	1	0	3	2	216.959
1016	1	2	4	9	1	4	1	1	1	2	1	296.469
1073	1	3	5	9	3	6	0	0	1	2	2	270.61
1092	2	6	3	9	2	4	1	#NULL!	0	3	3	217.167
1121	2	6	5	9	4	4	0	1	0	1	3	322.182
1131	2	6	5	9	2	3	#NULL!	0	0	5	3	346.401
1137	1	6	3	9	2	4	0	1	0	5	3	265.88
1227	1	6	4	9	2	3	0	0	0	2	3	274.235
1247	2	6	3	9	2	5	0	1	0	1	3	212.699
1293	1	5	4	9	3	2	0	0	0	1	3	294.683
1296	1	6	4	9	4	2	1	0	0	4	3	254.404
1324	2	3	4	9	2	4	0	0	0	2	1	254.581
1416	2	4	5	9	4	3	0	1	0	4	2	259.499
1719	2	5	5	9	2	6	0	#NULL!	1	4	3	282.29
1722	1	6	5	9	4	5	0	0	1	1	3	346.401
49	1	2	5	8	4	4	0	1	0	4	1	212.847
74	2	2	4	8	3	5	0	#NULL!	0	1	1	400.219
101	1	2	3	8	1	4	#NULL!	1	0	3	1	294.889
513	2	6	3	8	2	5	0	0	1	1	3	252.328
518	1	6	3	8	2	2	0	0	1	2	3	227.663
571	1	2	5	8	3	2	0	0	0	4	1	266.065
575	2	3	4	8	3	4	0	0	0	2	1	274.426
606	2	3	3	8	2	5	1	#NULL!	0	1	1	231.394
751	2	4	5	8	4	2	0	0	1	5	2	259.499
870	2	2	3	8	1	4	0	0	0	1	1	296.469
890	1	3	3	8	3	2	0	0	0	2	1	217.318
927	1	3	5	8	3	5	0	1	1	1	2	270.61
937	1	5	3	8	2	5	0	1	0	2	2	309.684
990	2	3	3	8	1	2	1	1	1	3	1	217.318
1195	2	6	5	8	3	6	0	0	1	3	3	346.401
1249	2	5	3	8	1	5	0	1	0	2	3	286.004
1273	1	5	4	8	6	4	#NULL!	1	0	2	3	290.084
1286	1	6	4	8	4	4	0	1	0	3	3	274.235
1299	2	6	3	8	2	5	#NULL!	1	0	1	3	217.167
1308	2	5	3	8	1	4	0	0	1	5	2	353.339
1312	2	3	3	8	1	1	#NULL!	1	1	4	1	231.394
1313	2	3	5	8	5	2	#NULL!	1	1	2	1	346.642
1348	1	3	3	8	5	4	1	1	0	4	1	231.394
1398	1	4	3	8	2	5	1	1	0	2	2	271.205
1421	1	5	3	8	5	4	0	1	0	1	2	301.552
1434	2	4	3	8	2	5	0	1	1	1	2	301.99
1445	2	4	3	8	2	5	#NULL!	1	0	1	2	287.944
1446	1	4	3	8	3	4	0	0	1	5	2	270.61
1448	2	4	3	8	2	4	0	#NULL!	0	3	2	338.929
1499	1	4	5	8	5	5	0	1	0	1	2	232.223
1517	1	5	5	8	3	5	0	0	0	1	3	296.06
1524	1	6	5	8	3	4	1	#NULL!	0	4	3	303.603
1552	2	5	3	8	2	1	1	1	0	5	3	290.084
1587	1	5	5	8	1	3	0	0	1	4	3	296.06
1590	1	6	5	8	3	1	0	0	0	4	3	726.68
1591	2	5	5	8	4	4	0	1	0	1	3	332.273
1611	2	5	5	8	3	6	0	0	1	5	3	282.29
53	1	2	3	7	2	5	0	1	0	4	1	286.203
75	1	2	3	7	2	1	0	0	1	3	1	294.889
76	2	3	5	7	4	4	1	1	1	3	1	303.814
111	2	2	5	7	2	4	1	1	1	2	1	211.723
118	1	2	3	7	1	5	1	1	0	1	1	403.009
159	2	2	4	7	3	4	#NULL!	1	1	4	1	330.748
174	2	4	5	7	2	3	0	#NULL!	0	4	2	259.499
179	2	2	3	7	1	1	0	0	1	3	1	290.286
190	1	3	5	7	3	6	0	0	0	5	1	274.426
191	1	2	5	7	3	3	0	1	0	5	1	266.065
213	1	6	3	7	4	5	0	0	0	1	3	502.107
218	1	4	5	7	5	5	0	1	0	4	2	221.516
221	1	4	3	7	2	2	0	1	1	4	2	295.894
222	2	4	5	7	2	4	1	1	0	4	2	235.864
230	1	5	3	7	3	4	0	1	1	5	2	301.552
237	2	4	5	7	3	4	1	1	0	3	2	232.223
240	1	4	5	7	7	4	0	1	0	3	2	221.516
246	1	4	4	7	3	2	1	1	1	3	2	216.959
249	1	4	4	7	4	4	1	#NULL!	0	2	2	216.959
285	1	2	3	7	2	2	0	1	1	1	1	294.902
321	1	3	5	7	2	4	0	1	1	1	1	294.274
322	2	3	3	7	2	5	0	0	0	1	1	230.171
341	1	3	3	7	5	5	0	#NULL!	0	1	1	230.171
342	2	3	4	7	4	2	0	1	1	2	1	272.976
344	1	2	3	7	3	4	0	1	0	4	1	294.902
389	1	3	3	7	1	3	1	1	0	1	1	226.618
395	2	3	4	7	2	6	#NULL!	0	1	3	1	272.976
423	2	1	2	7	2	5	0	1	0	1	1	301.44
445	2	2	3	7	4	3	0	#NULL!	1	3	1	403.009
462	2	5	4	7	3	3	1	1	0	3	3	290.084
467	2	6	3	7	2	5	1	1	0	1	3	252.328
481	2	5	3	7	2	5	0	0	0	3	3	302.83
482	2	5	3	7	2	4	#NULL!	1	0	3	3	286.004
484	1	5	4	7	4	2	0	0	0	4	3	294.683
501	2	4	5	7	5	6	0	0	0	3	2	232.223
508	1	6	3	7	2	4	1	0	0	1	3	265.88
509	2	6	3	7	2	4	0	0	0	2	3	227.663
524	2	2	5	7	3	3	0	0	0	3	1	216.17
528	2	3	5	7	3	4	0	#NULL!	1	2	1	320.703
531	1	2	3	7	2	3	#NULL!	1	1	1	1	403.009
558	2	2	3	7	1	5	#NULL!	0	0	1	1	290.286
561	1	3	5	7	3	6	0	1	0	1	1	603.16
566	1	3	3	7	2	3	0	#NULL!	0	3	1	231.394
596	1	3	5	7	3	6	0	0	1	5	1	274.426
599	2	3	4	7	5	3	0	0	0	4	1	254.581
600	2	3	5	7	2	3	0	0	0	5	1	303.814
602	1	2	4	7	2	5	#NULL!	1	0	1	1	296.469
605	2	2	5	7	1	5	0	0	0	3	1	296.267
607	1	3	3	7	3	2	0	0	0	2	1	227.821
617	1	2	5	7	1	4	0	1	1	2	1	282.487
644	2	3	3	7	2	4	0	1	0	3	1	217.318
647	1	2	4	7	1	6	1	1	1	2	1	296.469
656	1	2	4	7	2	5	0	1	1	1	1	332.505
673	2	2	5	7	1	4	0	1	0	3	1	296.267
677	1	3	3	7	2	4	0	0	1	2	1	217.318
678	1	2	4	7	1	5	1	0	1	1	1	296.469
693	1	2	3	7	1	5	#NULL!	#NULL!	0	4	1	286.203
694	1	3	5	7	3	3	0	0	0	5	1	727.186
733	1	4	5	7	4	4	1	#NULL!	0	1	2	216.959
747	1	4	2	7	3	4	0	1	0	2	2	270.61
778	2	4	4	7	2	5	0	0	0	1	2	216.959
813	1	4	5	7	4	4	0	1	1	3	2	259.499
838	2	4	4	7	3	3	0	#NULL!	0	2	2	216.959
840	1	2	5	7	1	5	0	1	0	1	1	282.487
842	2	2	4	7	4	5	0	1	0	3	1	400.219
849	2	3	3	7	2	5	1	1	0	1	1	227.821
887	1	1	3	7	1	3	#NULL!	0	0	1	1	303.041
893	2	2	4	7	1	4	#NULL!	#NULL!	0	2	1	400.219
899	2	2	3	7	3	4	0	#NULL!	0	3	1	294.889
903	2	2	2	7	1	2	0	#NULL!	1	5	1	265.481
906	1	2	4	7	1	3	1	#NULL!	0	1	1	296.469
921	1	5	3	7	2	4	0	0	1	4	2	301.552
928	1	4	4	7	3	3	0	0	1	5	2	257.382
929	2	5	3	7	2	4	0	1	0	4	2	740.619
943	2	4	3	7	1	5	0	0	1	1	2	257.382
946	1	3	5	7	3	3	0	0	0	4	2	270.61
954	2	4	3	7	2	6	0	#NULL!	1	3	2	412.977
961	1	3	5	7	6	1	0	0	1	5	1	274.426
963	1	2	3	7	2	4	1	1	0	2	1	286.203
967	1	2	3	7	2	5	0	1	0	1	1	294.889
970	2	3	3	7	4	4	0	0	1	2	1	217.318
973	1	2	3	7	1	4	#NULL!	0	0	3	1	290.286
975	1	3	5	7	3	4	0	0	0	2	1	274.426
978	2	3	3	7	2	4	0	0	0	4	1	217.318
985	1	2	4	7	2	2	0	0	0	3	1	296.469
986	2	3	4	7	2	3	0	0	0	1	1	254.581
991	2	3	3	7	2	4	#NULL!	1	0	4	1	217.318
998	2	3	3	7	3	4	0	0	0	1	1	231.394
1027	1	2	4	7	3	6	0	0	1	4	1	405.15
1076	1	4	3	7	5	4	0	#NULL!	0	1	2	295.894
1085	2	6	3	7	2	4	0	1	0	3	3	227.663
1169	1	5	5	7	3	4	0	#NULL!	0	1	3	404.868
1178	1	6	4	7	1	2	0	1	0	1	3	274.235
1182	1	6	3	7	2	4	1	1	0	1	3	282.29
1208	1	6	3	7	2	5	0	0	1	4	3	282.29
1210	2	5	3	7	2	3	0	0	0	4	3	265.296
1214	1	6	3	7	2	5	0	1	0	1	3	502.107
1216	2	6	5	7	5	6	0	1	0	2	3	295.631
1217	2	5	3	7	1	4	0	0	0	3	3	286.004
1237	2	5	3	7	1	4	1	1	1	1	3	286.004
1246	2	5	4	7	1	6	#NULL!	#NULL!	0	3	3	404.868
1248	1	5	3	7	7	3	0	0	0	4	3	302.83
1264	2	6	3	7	2	5	#NULL!	1	0	1	3	231.233
1266	2	5	5	7	3	3	0	0	1	4	3	296.06
1272	1	6	5	7	4	5	0	0	1	3	3	322.182
1274	1	3	3	7	2	4	0	0	0	1	1	231.394
1275	1	2	3	7	1	2	0	1	0	4	1	286.203
1280	1	3	3	7	4	4	1	0	0	2	1	231.394
1284	1	5	3	7	4	2	0	0	0	1	3	265.296
1287	1	6	5	7	4	2	#NULL!	0	0	4	3	295.631
1290	1	6	5	7	7	3	#NULL!	1	0	4	3	303.603
1295	2	6	3	7	2	3	0	0	0	1	3	212.699
1300	2	4	4	7	5	2	0	0	1	2	2	221.516
1336	1	3	5	7	3	1	1	1	0	4	1	295.837
1364	2	3	5	7	3	6	0	0	1	2	1	303.814
1371	2	2	3	7	2	4	#NULL!	1	0	4	1	296.469
1454	2	4	3	7	2	6	0	0	1	3	2	338.929
1504	1	6	5	7	5	4	1	1	1	2	3	295.631
1518	1	6	3	7	2	4	#NULL!	0	0	1	3	227.663
1522	2	5	3	7	4	4	0	1	0	1	3	290.084
1526	1	5	3	7	1	4	1	0	0	1	3	286.004
1537	1	6	5	7	2	4	0	1	1	1	3	303.603
1544	2	6	5	7	3	3	0	1	1	2	3	322.182
1556	1	6	5	7	7	5	0	0	0	3	3	602.74
1568	1	5	3	7	3	4	#NULL!	#NULL!	1	1	3	265.296
1571	1	6	5	7	7	2	0	0	1	1	3	602.74
1578	2	6	5	7	3	6	0	0	1	2	3	322.182
1580	1	6	3	7	2	3	0	0	1	5	3	227.663
1581	1	6	3	7	2	4	#NULL!	#NULL!	1	5	3	227.663
1585	1	6	5	7	2	4	1	1	0	5	3	602.74
1595	1	6	5	7	2	2	0	1	0	5	3	303.603
1603	2	5	5	7	4	6	1	0	1	1	3	475.773
1632	1	6	5	7	5	4	0	1	0	1	3	346.401
1651	2	6	3	7	2	2	0	0	0	2	3	212.699
1686	1	6	5	7	3	6	0	0	0	4	3	322.182
1732	1	6	5	7	3	4	0	0	1	3	3	322.182
1754	2	3	5	7	2	5	1	0	0	1	1	599.973
1769	2	3	3	7	3	4	0	1	0	1	1	230.171
219	2	4	5	6	3	6	0	0	0	5	2	232.223
223	1	3	5	6	4	5	0	1	0	1	2	308.895
239	2	4	5	6	3	4	0	1	0	3	2	232.223
478	1	6	3	6	2	4	0	1	1	3	3	212.699
479	1	5	4	6	2	4	#NULL!	1	0	1	3	290.084
486	1	6	3	6	3	4	0	0	0	4	3	282.29
492	2	4	4	6	2	4	0	0	1	3	2	221.516
532	2	3	5	6	3	5	0	1	1	1	1	599.973
581	2	2	5	6	1	1	0	0	1	5	1	476.105
590	2	3	5	6	2	1	0	0	1	5	1	303.814
593	1	3	5	6	3	5	0	1	0	1	1	727.186
594	2	2	3	6	2	3	0	#NULL!	1	1	1	290.286
609	2	2	4	6	2	3	0	0	0	1	1	405.15
852	2	3	5	6	3	5	0	1	1	1	1	322.406
888	1	2	4	6	5	4	1	#NULL!	0	5	1	332.505
969	2	2	4	6	1	4	1	#NULL!	0	1	1	332.505
1010	1	3	3	6	2	6	0	0	0	3	1	231.394
1037	2	3	3	6	2	4	0	0	0	1	1	231.394
1039	2	3	4	6	2	5	1	1	1	1	1	274.426
1049	2	4	5	6	4	1	0	0	0	5	2	232.223
1139	2	6	3	6	2	6	0	0	0	4	3	217.167
1269	1	5	4	6	2	5	#NULL!	1	0	3	3	290.084
1277	2	3	4	6	1	3	0	0	1	5	1	274.426
1279	2	3	5	6	4	5	#NULL!	#NULL!	0	1	1	303.814
1298	1	5	3	6	3	4	#NULL!	0	0	3	3	286.004
1307	2	4	4	6	2	5	1	1	0	1	2	221.516
1361	2	3	5	6	2	5	1	1	1	3	1	346.642
1365	2	2	3	6	2	5	0	0	0	1	1	294.889
1456	2	4	3	6	3	2	0	0	0	4	2	412.977
1471	2	4	3	6	1	4	0	1	1	1	2	338.929
1473	2	5	3	6	2	4	1	0	0	4	2	328.635
1519	1	6	4	6	2	5	1	1	0	1	3	254.404
1539	1	5	5	6	3	4	0	0	0	1	3	265.88
1588	1	6	4	6	3	4	#NULL!	0	0	1	3	254.404
1592	1	6	3	6	3	4	0	0	0	2	3	231.233
1736	2	6	3	6	1	2	0	0	0	5	3	217.167
1747	1	3	5	6	6	6	0	0	1	3	1	302.209
851	1	3	3	5	2	3	0	0	0	4	1	231.394
1000	1	3	4	5	5	4	0	0	0	2	1	254.581
1035	1	2	5	5	1	5	1	1	0	3	1	212.847
1159	2	5	5	5	5	5	0	#NULL!	0	1	3	399.94
1163	1	6	3	5	2	4	0	0	0	3	3	217.167
1166	2	5	3	5	2	5	1	1	1	3	3	286.004
1168	2	6	5	5	3	1	0	0	0	3	3	602.74
1215	1	5	5	5	4	3	0	1	0	4	3	404.868
1224	1	6	3	5	2	2	0	0	0	2	3	296.06
1241	2	6	3	5	3	4	0	0	0	5	3	212.699
1253	1	6	2	5	2	3	0	0	0	3	3	296.06
1258	1	5	3	5	2	4	1	1	0	2	3	286.004
1270	1	5	3	5	2	5	1	0	0	1	3	265.296
1283	2	3	4	5	2	5	0	0	0	3	1	274.426
1297	1	6	5	5	3	3	1	1	0	4	3	303.603
1316	2	2	3	5	1	4	0	1	1	3	1	294.889
1321	2	3	5	5	2	2	0	1	1	1	1	346.642
1322	1	2	3	5	2	4	0	1	0	4	1	286.203
1327	2	3	3	5	1	4	0	1	0	2	1	227.821
1341	2	2	5	5	3	3	1	0	0	5	1	212.847
1351	1	3	4	5	2	3	1	1	0	3	1	254.581
1354	2	3	3	5	3	2	0	0	0	3	1	217.318
1374	1	3	3	5	3	5	1	1	0	1	1	231.394
1380	2	1	3	5	2	6	#NULL!	#NULL!	0	5	1	265.481
1449	1	4	5	5	4	2	0	0	1	2	2	221.516
1450	1	5	3	5	3	4	#NULL!	1	0	2	2	301.552
1451	2	4	3	5	4	6	0	0	1	3	2	412.977
1452	2	4	3	5	2	5	0	1	0	3	2	295.894
1455	1	4	5	5	4	5	0	1	1	3	2	232.223
1457	2	4	3	5	2	2	1	1	1	4	2	302.196
1458	2	4	3	5	2	2	0	0	0	1	2	271.205
1459	1	5	3	5	2	5	1	0	0	4	2	309.684
1460	2	4	3	5	2	2	0	0	0	2	2	301.99
1461	1	4	2	5	2	4	0	0	0	2	2	270.61
1462	1	4	5	5	4	5	0	0	1	1	2	221.516
1463	2	4	3	5	2	6	0	0	1	4	2	295.894
1464	1	4	5	5	4	4	0	0	1	3	2	216.959
1465	2	4	3	5	1	4	0	1	0	5	2	287.944
1466	1	5	3	5	2	4	0	#NULL!	0	4	2	301.552
1468	2	4	3	5	1	5	0	1	0	5	2	301.99
1469	1	4	5	5	5	5	#NULL!	0	0	1	2	232.223
1470	2	4	2	5	2	6	0	1	0	5	2	270.61
1472	1	4	5	5	2	3	#NULL!	1	1	4	2	221.516
1475	2	5	3	5	4	4	0	#NULL!	0	3	2	328.635
1478	2	4	3	5	2	5	0	0	0	4	2	407.951
1479	1	4	5	5	7	3	1	1	0	3	2	232.223
1480	2	4	5	5	3	4	1	1	1	1	2	259.499
1481	1	4	4	5	2	6	0	1	1	1	2	257.382
1482	2	4	3	5	2	3	#NULL!	#NULL!	0	1	2	407.951
1483	2	4	3	5	2	4	#NULL!	0	0	4	2	412.977
1484	2	4	3	5	2	1	0	#NULL!	1	1	2	271.205
1485	2	4	3	5	3	6	0	0	1	4	2	287.944
1486	1	5	2	5	5	5	0	1	0	1	2	279.727
1487	1	5	3	5	3	5	0	0	0	1	2	301.552
1489	2	4	3	5	2	5	1	1	0	1	2	301.99
1490	1	4	2	5	1	5	0	0	0	1	2	270.61
1491	1	5	3	5	7	5	#NULL!	0	0	1	2	309.684
1492	2	4	3	5	2	4	0	1	1	5	2	295.894
1493	2	4	3	5	2	5	1	1	1	1	2	301.99
1494	1	4	5	5	5	4	0	#NULL!	1	3	2	216.959
1495	1	4	5	5	5	6	0	0	0	4	2	216.959
1496	2	5	3	5	3	4	#NULL!	1	0	2	2	328.635
1498	2	4	3	5	3	4	0	1	0	4	2	302.196
1500	1	6	3	5	2	6	0	0	1	5	3	231.233
1501	1	6	5	5	3	4	0	0	1	3	3	303.603
1511	2	6	4	5	2	4	0	0	0	4	3	274.235
1520	2	5	3	5	4	2	0	0	0	4	3	294.683
1523	1	6	3	5	2	6	0	0	0	5	3	231.233
1525	1	5	3	5	2	4	1	0	0	5	3	265.296
1531	2	6	5	5	2	4	#NULL!	1	0	2	3	346.401
1532	2	6	4	5	2	3	0	1	0	2	3	274.235
1534	1	6	3	5	3	6	0	0	0	5	3	212.699
1540	1	5	5	5	3	5	0	1	0	1	3	296.06
1541	1	6	5	5	4	6	0	1	0	3	3	303.603
1542	2	6	4	5	2	5	0	1	0	4	3	254.404
1543	2	5	5	5	6	2	0	1	0	2	3	332.273
1545	1	5	4	5	4	1	1	1	1	3	3	290.084
1546	1	5	5	5	4	5	1	1	0	1	3	296.06
1551	1	6	3	5	3	5	#NULL!	0	1	1	3	212.699
1553	2	5	5	5	3	3	0	1	1	3	3	332.273
1557	1	5	4	5	4	3	1	0	0	3	3	404.868
1558	1	6	3	5	1	5	0	0	0	1	3	217.167
1559	1	6	5	5	2	4	0	0	0	1	3	295.631
1560	2	5	5	5	3	4	0	1	0	1	3	475.773
1566	2	5	5	5	4	4	0	1	0	2	3	332.273
1572	2	6	5	5	2	5	0	1	0	1	3	322.182
1573	2	5	5	5	3	4	#NULL!	1	0	2	3	282.29
1574	2	5	5	5	3	5	#NULL!	1	0	3	3	475.773
1576	2	5	5	5	4	4	0	1	0	2	3	475.773
1577	1	5	5	5	4	4	#NULL!	0	0	2	3	399.94
1582	1	6	3	5	2	5	#NULL!	#NULL!	0	1	3	231.233
1593	1	6	5	5	3	4	0	0	0	3	3	295.631
1599	1	5	5	5	4	6	0	0	0	4	3	265.88
1607	1	6	3	5	3	4	0	1	0	4	3	231.233
1609	2	5	5	5	2	2	0	1	1	2	3	282.29
1610	1	6	4	5	2	2	0	1	0	3	3	254.404
1612	1	6	5	5	2	6	#NULL!	1	1	2	3	295.631
1613	2	6	3	5	2	4	0	#NULL!	0	1	3	217.167
1614	1	5	5	5	4	5	1	#NULL!	0	1	3	296.06
1615	2	5	4	5	2	4	1	1	0	5	3	296.262
1616	1	6	3	5	3	3	0	0	1	2	3	231.233
1617	2	5	5	5	3	2	0	0	1	5	3	332.273
1618	1	6	5	5	6	2	0	0	1	5	3	726.076
1619	1	6	3	5	2	3	0	1	1	4	3	217.167
1620	2	5	3	5	2	3	0	#NULL!	1	5	3	294.683
1621	2	6	5	5	3	6	0	0	0	4	3	346.401
1622	1	6	5	5	3	5	1	1	0	1	3	295.631
1636	2	6	4	5	2	2	0	#NULL!	1	1	3	303.603
1639	1	6	3	5	2	3	#NULL!	0	0	3	3	217.167
1642	1	5	5	5	3	5	1	1	0	3	3	332.273
1648	2	5	3	5	2	5	1	1	0	1	3	290.084
1650	2	5	3	5	3	4	0	0	0	2	3	286.004
1654	1	6	5	5	6	4	0	1	0	1	3	346.401
1655	2	5	3	5	1	5	1	0	0	1	3	286.004
1657	1	5	5	5	4	4	0	0	1	4	3	332.273
1663	1	6	3	5	3	4	0	0	0	2	3	231.233
1666	2	5	3	5	2	5	0	1	0	1	3	265.296
1667	2	5	4	5	2	5	0	0	0	2	3	404.868
1668	2	5	5	5	3	3	0	0	1	5	3	265.88
1669	2	5	3	5	2	4	1	0	0	3	3	286.004
1670	1	6	5	5	4	4	1	1	1	1	3	346.401
1673	2	6	3	5	2	4	0	0	0	4	3	252.328
1674	1	5	5	5	3	5	#NULL!	1	1	1	3	265.88
1675	2	6	3	5	2	4	0	1	0	2	3	254.404
1676	1	5	3	5	2	5	1	1	0	2	3	302.83
1677	1	6	3	5	2	3	1	0	0	3	3	212.699
1679	1	6	3	5	2	2	0	0	1	2	3	227.663
1680	1	6	3	5	1	4	0	0	0	2	3	217.167
1687	2	6	3	5	1	5	0	1	0	3	3	274.235
1689	1	5	5	5	4	5	#NULL!	1	1	1	3	399.94
1692	1	6	3	5	2	4	1	0	0	4	3	231.233
1705	1	5	4	5	7	5	#NULL!	#NULL!	0	1	3	296.262
1723	2	6	2	5	2	5	1	1	0	1	3	296.06
1725	1	6	4	5	2	1	0	0	1	4	3	274.235
1727	2	6	2	5	2	4	0	1	0	2	3	265.88
1728	1	6	5	5	3	3	0	0	0	1	3	303.603
1734	2	5	4	5	1	6	0	0	0	3	3	404.868
1735	2	6	2	5	2	4	0	0	0	3	3	296.06
1746	1	2	4	5	1	6	0	0	0	4	1	330.748
1750	1	2	5	5	3	6	0	1	0	4	1	280.994
1751	2	2	4	5	1	5	0	1	0	4	1	398.104
1752	2	3	4	5	2	3	#NULL!	0	0	4	1	253.236
1753	1	3	4	5	3	4	1	0	0	1	1	253.236
1768	1	3	5	5	3	6	0	0	1	1	1	302.209
85	2	1	3	4	1	5	0	0	1	5	1	265.481
126	1	2	5	4	2	2	0	1	0	3	1	216.17
138	2	2	5	4	2	5	0	1	0	3	1	251.17
163	2	1	3	4	1	5	1	0	0	1	1	264.079
172	1	4	4	4	2	4	0	0	0	3	2	221.516
186	1	2	4	4	3	4	#NULL!	#NULL!	1	1	1	332.505
189	1	2	3	4	1	5	#NULL!	#NULL!	0	2	1	286.203
362	1	2	5	4	1	4	0	1	0	1	1	216.17
375	2	2	3	4	1	6	0	#NULL!	0	4	1	403.009
381	2	2	3	4	3	5	1	1	0	3	1	403.009
428	1	3	4	4	4	4	0	#NULL!	1	1	1	272.976
440	2	1	3	4	2	2	0	0	1	3	1	264.079
442	2	2	5	4	2	2	1	#NULL!	1	5	1	211.723
465	2	6	3	4	3	4	0	0	1	3	3	227.663
488	2	4	3	4	1	2	0	0	1	4	2	302.196
512	1	5	5	4	4	6	#NULL!	0	1	3	3	296.262
534	1	2	3	4	1	3	#NULL!	0	0	5	1	294.902
540	1	2	5	4	2	4	#NULL!	1	0	1	1	216.17
541	2	3	5	4	4	4	#NULL!	#NULL!	0	3	1	344.811
542	2	2	3	4	2	4	0	0	1	3	1	288.752
544	2	3	4	4	2	6	#NULL!	1	0	4	1	272.976
550	2	1	3	4	1	6	0	0	0	3	1	264.079
551	2	2	3	4	2	3	#NULL!	1	0	3	1	293.331
554	2	3	5	4	3	5	0	0	0	1	1	723.344
570	1	2	3	4	1	4	0	0	0	3	1	286.203
589	1	3	3	4	2	4	0	#NULL!	0	1	1	217.318
603	1	2	5	4	1	4	1	1	0	4	1	282.487
611	1	3	5	4	4	4	0	0	1	4	1	274.426
615	1	3	2	4	2	4	1	1	1	2	1	212.847
616	1	2	5	4	4	4	0	0	1	4	1	282.487
622	2	3	5	4	2	4	0	0	0	2	1	295.837
624	2	3	5	4	3	3	0	0	0	4	1	303.814
627	2	1	5	4	2	2	0	0	0	1	1	265.481
638	2	2	5	4	2	3	0	0	1	4	1	266.065
642	1	2	3	4	2	5	0	0	0	1	1	286.203
654	2	2	3	4	1	4	1	0	0	4	1	296.469
655	1	2	1	4	1	3	1	1	0	2	1	265.481
666	1	2	3	4	4	3	0	0	0	3	1	290.286
688	2	2	3	4	1	3	0	#NULL!	1	3	1	290.286
692	2	3	5	4	5	3	0	1	0	3	1	346.642
707	2	6	1	4	7	6	1	0	0	1	3	296.06
710	1	5	3	4	2	2	0	0	0	2	3	302.83
712	1	6	4	4	4	3	0	1	0	1	3	254.404
734	1	5	3	4	3	2	0	0	1	4	2	309.684
736	2	4	3	4	1	6	0	0	1	5	2	301.99
780	2	4	3	4	2	3	0	1	0	2	2	301.99
807	2	5	3	4	2	4	1	1	0	3	2	353.339
815	2	5	3	4	5	6	0	0	1	4	2	353.339
816	2	4	5	4	3	1	0	0	0	1	2	279.727
853	1	2	4	4	2	2	0	1	0	4	1	405.15
868	1	3	3	4	1	2	#NULL!	#NULL!	1	4	1	227.821
872	2	3	5	4	3	2	1	1	0	3	1	322.406
876	2	2	4	4	3	4	0	0	0	1	1	400.219
896	2	3	4	4	4	2	0	0	0	2	1	254.581
905	1	3	3	4	2	4	1	1	0	3	1	231.394
907	2	2	5	4	2	5	0	0	0	1	1	266.065
918	2	2	3	4	2	4	0	0	0	2	1	290.286
922	1	5	3	4	2	4	0	1	0	2	2	301.552
925	2	4	3	4	2	6	#NULL!	0	1	5	2	302.196
932	1	4	3	4	1	3	0	1	0	2	2	271.205
935	1	5	3	4	3	4	0	0	0	4	2	301.552
957	1	4	5	4	3	3	1	1	0	4	2	235.864
962	2	3	3	4	3	2	#NULL!	#NULL!	0	5	1	231.394
964	2	3	4	4	2	4	0	#NULL!	1	1	1	254.581
968	1	2	5	4	2	2	0	0	1	5	1	282.487
976	2	2	5	4	2	4	#NULL!	1	0	2	1	212.847
993	1	2	4	4	3	4	0	0	1	4	1	405.15
995	1	2	4	4	3	5	1	1	1	1	1	296.469
1004	2	3	3	4	2	3	0	#NULL!	0	2	1	217.318
1007	2	3	3	4	2	5	0	0	1	1	1	217.318
1009	1	3	3	4	2	6	0	#NULL!	1	4	1	217.318
1017	1	3	5	4	2	6	0	#NULL!	1	3	1	274.426
1018	1	2	3	4	1	4	#NULL!	0	0	3	1	286.203
1020	1	3	3	4	2	2	1	1	1	3	1	217.318
1030	2	3	3	4	2	3	0	1	0	2	1	217.318
1034	2	2	3	4	2	2	0	0	1	5	1	290.286
1041	1	2	3	4	1	5	0	1	0	1	1	286.203
1044	1	5	3	4	2	4	0	1	1	4	2	301.552
1052	1	5	3	4	3	4	0	#NULL!	0	5	2	309.684
1053	2	4	3	4	3	6	#NULL!	0	1	1	2	287.944
1056	2	4	4	4	3	1	0	0	1	5	2	221.516
1102	1	6	4	4	3	5	1	1	0	1	3	254.404
1108	2	6	4	4	3	4	0	#NULL!	0	3	3	254.404
1118	2	5	3	4	2	2	0	0	0	5	3	286.004
1141	2	5	5	4	3	5	0	0	0	1	3	399.94
1160	2	5	4	4	2	4	0	1	0	2	3	294.683
1164	1	6	3	4	2	3	0	0	0	3	3	627.901
1172	2	6	4	4	2	4	#NULL!	1	0	2	3	274.235
1173	1	6	3	4	2	4	0	#NULL!	0	3	3	265.88
1179	2	6	3	4	2	4	#NULL!	1	0	3	3	227.663
1183	1	6	3	4	2	2	0	0	0	4	3	217.167
1190	1	6	3	4	2	1	0	0	1	5	3	217.167
1196	1	5	4	4	2	5	0	0	0	3	3	290.084
1203	2	5	3	4	2	2	0	0	0	1	3	265.296
1212	1	5	5	4	3	5	1	1	0	4	3	296.262
1240	2	5	3	4	2	5	1	0	0	3	3	286.004
1242	2	6	2	4	2	6	0	0	1	2	3	265.88
1245	1	5	4	4	4	6	#NULL!	#NULL!	0	3	3	294.683
1271	1	5	4	4	2	4	0	0	1	3	3	404.868
1282	2	1	3	4	1	1	1	1	0	4	1	265.481
1304	1	4	4	4	2	3	0	0	0	5	2	216.959
1309	1	4	3	4	3	4	#NULL!	0	1	5	2	300.586
1311	2	3	5	4	3	2	0	0	0	3	2	270.61
1314	1	2	4	4	2	3	0	#NULL!	0	4	1	332.505
1317	2	2	4	4	1	2	0	0	0	4	1	405.15
1318	2	3	3	4	2	4	1	1	0	1	1	227.821
1320	2	2	5	4	1	4	#NULL!	0	0	2	1	212.847
1329	2	3	5	4	4	4	0	1	0	2	1	303.814
1338	1	3	5	4	2	2	1	0	0	4	1	295.837
1340	1	1	3	4	1	4	1	0	1	5	1	303.041
1346	1	2	5	4	1	4	0	0	1	4	1	282.487
1347	1	2	3	4	3	4	0	0	0	5	1	286.203
1350	1	3	5	4	3	4	0	1	0	1	1	295.837
1355	2	3	5	4	3	4	1	1	1	4	1	295.837
1356	2	2	5	4	2	4	0	1	0	1	1	212.847
1358	1	2	4	4	2	2	0	1	1	4	1	296.469
1359	1	3	5	4	5	5	0	1	1	1	1	295.837
1360	1	1	3	4	1	4	#NULL!	1	1	3	1	303.041
1382	1	4	3	4	1	3	0	0	0	4	2	338.929
1383	2	4	3	4	2	4	0	0	0	2	2	287.944
1407	1	5	3	4	3	4	0	1	0	3	2	614.812
1438	2	4	3	4	1	4	0	0	1	5	2	295.894
1477	1	5	3	4	2	4	0	0	0	5	2	614.812
1508	1	6	3	4	1	4	0	1	1	3	3	231.233
1509	1	5	5	4	2	3	#NULL!	#NULL!	0	3	3	399.94
1512	2	6	5	4	2	5	1	0	0	4	3	322.182
1513	2	5	5	4	2	4	1	0	0	2	3	475.773
1514	1	5	3	4	1	3	0	0	0	2	3	286.004
1538	1	6	3	4	2	5	0	0	0	1	3	227.663
1547	1	6	5	4	3	4	0	1	0	3	3	726.68
1555	2	6	5	4	3	2	0	1	1	4	3	346.401
1564	2	5	5	4	4	6	0	1	0	3	3	282.29
1565	1	6	5	4	3	2	0	0	0	3	3	295.631
1583	1	5	5	4	2	5	#NULL!	1	0	1	3	296.06
1597	1	5	5	4	7	5	1	#NULL!	0	5	3	399.94
1626	1	5	3	4	1	5	1	1	0	2	3	286.004
1627	2	6	5	4	2	4	1	0	0	1	3	346.401
1646	2	6	3	4	2	6	0	0	0	3	3	252.328
1647	1	6	5	4	3	2	0	1	0	3	3	602.74
1649	1	5	3	4	4	3	0	0	0	4	3	302.83
1664	2	6	3	4	2	4	0	1	0	1	3	252.328
1678	1	6	5	4	2	4	0	0	1	4	3	346.401
1683	1	5	5	4	6	3	#NULL!	0	1	3	3	296.06
1691	1	6	3	4	4	5	1	1	0	1	3	217.167
1693	2	6	4	4	3	3	0	0	0	3	3	303.603
1694	1	6	5	4	2	3	#NULL!	1	1	4	3	322.182
1706	2	6	3	4	2	5	0	1	0	1	3	212.699
1711	1	6	3	4	4	2	#NULL!	0	0	2	3	217.167
1720	2	6	2	4	2	5	0	0	0	2	3	282.29
1733	2	5	5	4	3	3	1	1	0	4	3	399.94
1737	2	6	3	4	2	5	0	1	0	1	3	231.233
1738	1	6	5	4	2	5	1	#NULL!	0	3	3	602.74
1755	1	2	4	4	2	3	0	#NULL!	0	4	1	330.748
1765	2	2	3	4	3	3	1	1	0	2	1	288.752
17	2	3	3	3	3	5	1	1	1	1	1	227.821
31	1	1	4	3	2	4	0	1	1	2	1	265.481
46	2	3	4	3	2	4	#NULL!	1	1	2	1	254.581
60	2	2	3	3	1	4	1	1	0	1	1	296.469
73	2	2	4	3	2	2	1	#NULL!	0	1	1	400.219
77	2	3	5	3	2	4	0	1	0	4	1	346.642
80	1	2	5	3	4	4	0	1	1	4	1	282.487
84	2	2	5	3	2	4	1	1	0	1	1	212.847
86	1	3	3	3	3	3	0	0	1	5	1	231.394
91	2	2	4	3	2	4	0	#NULL!	0	3	1	400.219
102	2	2	3	3	1	4	0	1	1	1	1	296.469
105	2	2	4	3	2	3	#NULL!	1	0	4	1	398.104
110	2	3	5	3	2	4	1	1	1	2	1	599.973
119	1	2	3	3	2	2	0	0	0	4	1	288.752
128	2	2	4	3	2	4	0	1	0	3	1	280.994
131	1	2	5	3	3	3	0	0	0	5	1	211.723
137	1	2	5	3	1	3	0	0	0	5	1	211.723
141	1	3	5	3	2	3	#NULL!	0	0	3	1	344.811
143	1	2	3	3	2	5	0	1	0	5	1	293.331
144	1	2	3	3	1	3	1	0	0	4	1	288.752
145	2	2	5	3	1	3	0	0	0	1	1	211.723
148	1	1	3	3	1	4	#NULL!	#NULL!	0	3	1	264.079
149	2	1	3	3	2	6	0	1	0	3	1	264.079
153	1	3	5	3	4	4	1	1	1	2	1	302.209
157	1	2	3	3	2	5	1	0	1	1	1	294.902
158	2	2	4	3	2	4	0	0	0	1	1	330.748
160	1	2	3	3	1	4	0	1	0	2	1	293.331
165	1	4	4	3	4	4	1	1	0	1	2	257.382
167	1	4	3	3	3	4	1	1	0	2	2	300.586
170	1	4	5	3	3	4	0	1	0	1	2	279.727
175	2	4	5	3	2	4	0	1	1	1	2	235.864
177	2	2	3	3	1	3	0	1	0	1	1	294.889
178	1	3	4	3	3	6	0	0	1	5	1	254.581
184	2	1	3	3	1	4	0	0	1	1	1	265.481
187	2	2	3	3	1	4	0	1	0	1	1	294.889
192	1	2	3	3	3	5	#NULL!	0	1	2	1	286.203
193	1	3	5	3	3	6	0	0	0	4	1	295.837
196	2	3	3	3	2	5	0	0	1	1	1	226.618
197	2	2	3	3	1	2	0	0	0	4	1	294.902
205	1	3	5	3	3	6	0	1	1	2	1	294.274
207	2	5	4	3	2	6	0	#NULL!	0	5	3	294.683
208	2	5	5	3	3	6	#NULL!	#NULL!	0	3	3	332.273
210	1	6	4	3	2	5	0	0	0	1	3	254.404
211	2	6	3	3	3	2	1	1	0	3	3	227.663
212	2	5	3	3	1	3	0	0	0	4	3	265.296
214	2	6	5	3	7	4	0	#NULL!	0	3	3	295.631
216	2	3	5	3	1	5	#NULL!	1	0	3	2	291.733
217	1	4	5	3	3	5	0	#NULL!	1	2	2	221.516
235	1	4	3	3	7	6	0	0	1	1	2	300.586
243	1	4	5	3	6	2	1	0	1	5	2	216.959
257	2	3	5	3	2	2	0	0	0	1	2	291.733
263	2	3	5	3	1	4	0	1	1	3	2	270.61
267	2	4	4	3	4	4	0	0	1	2	2	216.959
269	2	4	5	3	2	5	1	1	0	2	2	232.223
270	1	4	3	3	2	6	0	0	1	4	2	295.894
274	1	4	3	3	3	5	0	0	1	1	2	295.894
276	1	4	3	3	3	4	0	1	1	1	2	300.586
291	2	3	5	3	3	5	0	1	0	1	1	344.811
298	1	3	5	3	4	3	1	1	0	3	1	294.274
303	2	2	4	3	1	4	0	#NULL!	0	3	1	398.104
305	1	2	3	3	1	2	0	0	1	5	1	294.902
312	1	3	5	3	4	4	0	#NULL!	0	4	1	294.274
326	1	3	4	3	2	2	0	0	1	4	1	253.236
336	1	3	5	3	3	3	0	1	0	1	1	294.274
340	2	3	4	3	2	2	0	1	1	1	1	272.976
343	2	2	3	3	2	5	1	1	0	1	1	288.752
352	1	3	3	3	2	4	#NULL!	1	0	1	1	230.171
355	1	2	4	3	1	2	0	0	0	5	1	330.748
360	2	3	4	3	7	5	1	#NULL!	0	3	1	272.976
363	1	3	5	3	3	5	1	1	0	1	1	294.274
368	2	1	3	3	2	2	0	0	0	4	1	264.079
374	2	2	3	3	1	4	1	1	1	1	1	288.752
377	1	2	5	3	2	4	0	0	1	4	1	216.17
378	2	2	5	3	3	4	0	1	0	1	1	211.723
379	2	2	5	3	2	5	0	1	0	4	1	216.17
385	1	1	3	3	1	2	#NULL!	1	0	3	1	284.691
388	2	2	5	3	2	3	0	1	1	1	1	211.723
400	2	2	4	3	1	4	0	0	0	2	1	398.104
408	1	2	5	3	4	3	0	0	1	1	1	280.994
412	2	1	4	3	1	5	0	#NULL!	1	4	1	265.481
413	1	2	3	3	1	5	1	#NULL!	0	3	1	286.203
416	2	3	4	3	2	5	1	0	0	1	1	254.581
417	1	3	3	3	3	3	0	1	0	1	1	217.318
422	2	3	3	3	2	1	0	1	0	1	1	230.171
425	2	3	3	3	2	4	1	1	1	2	1	230.171
426	2	2	5	3	2	5	1	1	0	3	1	211.723
432	1	3	5	3	3	4	0	0	0	1	1	302.209
444	2	2	4	3	1	5	#NULL!	1	0	1	1	280.994
460	2	5	3	3	2	6	0	1	0	3	3	265.296
468	1	6	3	3	2	3	0	1	0	2	3	212.699
471	1	6	5	3	2	4	1	1	1	5	3	295.631
476	1	6	3	3	2	2	1	1	0	1	3	217.167
483	1	6	3	3	1	4	0	1	0	4	3	217.167
485	1	6	5	3	3	3	0	0	1	5	3	303.603
487	1	3	5	3	3	5	0	#NULL!	1	4	2	308.895
489	2	4	4	3	3	6	0	0	0	5	2	216.959
490	2	4	5	3	3	2	0	0	0	4	2	259.499
493	1	4	3	3	2	4	0	0	1	3	2	287.944
494	2	4	5	3	5	4	#NULL!	1	0	3	2	232.223
495	2	3	5	3	3	5	0	0	0	1	2	291.733
496	2	4	5	3	3	3	0	0	0	2	2	232.223
498	1	4	5	3	6	4	0	1	0	4	2	279.727
499	1	4	4	3	2	5	0	1	0	1	2	216.959
500	1	4	3	3	2	5	0	0	1	2	2	300.586
502	1	4	4	3	5	2	0	0	1	1	2	216.959
503	2	6	3	3	2	2	#NULL!	0	0	5	3	227.663
504	1	6	4	3	3	5	0	1	0	1	3	274.235
505	2	5	3	3	2	3	0	0	0	3	3	302.83
506	2	5	3	3	2	5	1	1	0	5	3	302.83
510	2	6	3	3	2	3	#NULL!	#NULL!	0	1	3	231.233
511	2	5	4	3	4	2	0	0	0	1	3	294.683
515	2	6	3	3	2	5	0	1	0	1	3	212.699
516	2	5	3	3	3	5	1	0	0	1	3	290.084
521	1	6	3	3	2	2	0	0	1	3	3	212.699
523	2	2	3	3	2	3	0	1	0	1	1	288.752
525	2	2	3	3	2	4	0	1	0	1	1	293.331
527	2	2	4	3	1	5	0	1	0	5	1	398.104
529	2	2	4	3	1	4	#NULL!	0	0	1	1	398.104
530	2	1	3	3	2	4	0	#NULL!	1	3	1	264.079
535	2	3	4	3	2	1	0	1	0	5	1	272.976
538	2	2	4	3	2	4	0	1	0	1	1	398.104
539	1	3	4	3	2	2	0	#NULL!	0	3	1	253.236
547	1	1	3	3	1	5	0	0	0	4	1	264.079
548	2	2	5	3	4	4	0	0	1	2	1	216.17
549	2	2	3	3	1	3	0	0	1	3	1	293.331
552	2	3	4	3	3	4	#NULL!	0	1	4	1	272.976
553	2	2	4	3	2	4	0	#NULL!	0	1	1	398.104
560	1	3	5	3	3	4	0	0	1	3	1	274.426
562	2	3	5	3	3	2	0	1	1	5	1	303.814
563	2	2	4	3	1	5	0	1	0	2	1	400.219
565	1	3	5	3	2	5	0	0	0	4	1	274.426
567	2	3	5	3	3	4	0	1	1	4	1	322.406
568	1	3	3	3	2	4	0	#NULL!	0	1	1	231.394
569	2	3	5	3	5	4	0	0	1	3	1	303.814
576	1	1	3	3	2	1	1	1	0	1	1	303.041
578	2	3	3	3	1	5	1	#NULL!	0	3	1	227.821
579	1	2	3	3	2	4	0	1	0	3	1	286.203
580	2	2	5	3	2	4	0	0	0	3	1	252.504
582	2	2	3	3	2	3	0	0	1	3	1	290.286
583	2	3	3	3	2	4	0	#NULL!	0	1	1	217.318
587	2	2	5	3	2	6	0	0	0	3	1	266.065
591	1	2	3	3	2	4	0	0	0	2	1	286.203
592	2	2	3	3	1	4	#NULL!	#NULL!	0	4	1	296.469
595	1	3	3	3	1	4	#NULL!	#NULL!	0	2	1	227.821
597	2	2	5	3	7	2	0	0	1	4	1	266.065
598	2	2	3	3	2	4	1	1	0	3	1	294.889
601	2	3	3	3	3	4	1	#NULL!	0	1	1	227.821
604	1	3	3	3	2	5	0	0	0	3	1	217.318
608	2	3	4	3	2	5	0	1	0	2	1	254.581
610	1	2	5	3	2	5	0	1	0	1	1	212.847
613	2	3	5	3	3	4	0	0	0	3	1	322.406
614	2	3	5	3	2	4	0	#NULL!	0	4	1	303.814
619	1	3	5	3	2	4	0	0	0	4	1	274.426
620	2	2	5	3	2	3	0	0	0	2	1	266.065
621	1	3	2	3	2	4	1	1	0	5	1	212.847
623	2	2	5	3	1	4	1	1	0	3	1	266.065
625	2	2	5	3	2	4	1	1	0	3	1	252.504
628	2	2	4	3	1	3	0	0	1	2	1	332.505
629	2	2	5	3	1	4	0	1	0	1	1	296.267
630	2	3	3	3	2	4	#NULL!	#NULL!	0	3	1	227.821
632	2	2	5	3	3	4	#NULL!	1	0	1	1	296.267
634	2	3	5	3	4	6	0	0	0	3	1	322.406
637	1	2	4	3	2	4	0	#NULL!	1	1	1	405.15
639	1	2	3	3	2	3	1	0	0	4	1	286.203
640	2	3	3	3	1	5	1	1	0	2	1	231.394
641	1	2	3	3	5	6	0	1	0	3	1	294.889
645	1	2	4	3	1	6	#NULL!	0	0	2	1	405.15
648	2	2	5	3	3	5	0	1	0	5	1	502.457
649	1	2	3	3	1	4	0	0	0	4	1	286.203
650	2	2	4	3	1	5	1	1	0	1	1	400.219
651	1	2	5	3	2	4	0	0	0	3	1	282.487
652	2	2	5	3	1	4	0	1	1	2	1	212.847
658	1	2	4	3	2	4	0	1	1	1	1	332.505
659	1	2	3	3	4	4	#NULL!	#NULL!	0	2	1	286.203
661	1	2	4	3	1	5	0	0	0	1	1	332.505
664	2	3	3	3	2	6	0	1	0	3	1	217.318
665	2	3	3	3	3	4	0	0	0	2	1	217.318
667	1	3	3	3	5	4	#NULL!	0	1	4	1	231.394
668	2	1	4	3	3	3	0	1	1	1	1	265.481
669	1	2	3	3	1	5	0	0	0	2	1	286.203
670	2	3	5	3	1	6	0	0	0	3	1	303.814
672	2	3	3	3	2	4	0	1	0	1	1	231.394
674	2	3	5	3	3	4	0	1	0	1	1	303.814
675	2	3	3	3	2	6	0	0	1	1	1	227.821
679	2	2	4	3	1	3	0	1	0	2	1	400.219
684	2	3	3	3	2	4	#NULL!	1	0	2	1	231.394
691	1	3	5	3	4	4	0	0	0	5	1	727.186
696	2	3	5	3	3	4	1	0	0	3	1	303.814
706	2	6	1	3	1	3	0	#NULL!	0	1	3	475.773
709	2	6	3	3	2	2	0	1	1	1	3	217.167
711	1	6	4	3	2	5	0	0	0	5	3	254.404
715	2	5	5	3	7	4	0	1	1	4	3	399.94
716	1	5	3	3	1	6	0	1	0	2	3	265.296
717	1	6	5	3	3	4	#NULL!	0	1	3	3	303.603
718	1	6	4	3	7	4	#NULL!	1	0	3	3	274.235
724	2	6	3	3	2	5	1	1	1	4	3	252.328
726	2	6	3	3	1	5	0	1	0	2	3	227.663
730	1	6	4	3	1	2	1	0	0	2	3	274.235
731	1	6	5	3	4	2	0	0	1	3	3	602.74
732	1	5	4	3	2	4	0	0	0	5	3	294.683
735	2	4	3	3	2	5	1	1	0	3	2	301.99
737	2	4	3	3	3	5	0	1	0	1	2	338.929
739	2	5	3	3	3	4	0	1	0	5	2	740.619
745	1	5	3	3	2	3	0	0	0	5	2	301.552
746	1	5	3	3	2	6	#NULL!	1	0	1	2	309.684
750	1	4	3	3	4	5	0	1	0	1	2	300.586
752	2	3	5	3	4	2	#NULL!	0	0	4	2	291.733
754	2	3	5	3	3	3	0	1	1	4	2	291.733
755	1	4	4	3	4	5	0	0	1	1	2	216.959
759	1	4	3	3	3	1	0	0	0	4	2	287.944
761	1	4	5	3	2	2	0	1	0	2	2	259.499
763	2	5	3	3	2	1	1	#NULL!	0	2	2	328.635
765	2	5	3	3	2	4	1	0	0	3	2	741.234
768	1	4	3	3	3	3	0	1	0	4	2	287.944
770	1	4	5	3	4	4	1	1	1	3	2	259.499
771	2	3	5	3	1	4	0	0	0	5	2	291.733
779	2	5	3	3	2	6	#NULL!	0	0	2	2	328.635
782	2	4	5	3	7	4	1	1	0	1	2	232.223
784	2	4	4	3	6	2	#NULL!	#NULL!	1	4	2	221.516
786	1	5	3	3	2	4	0	1	0	1	2	301.552
789	2	5	3	3	2	5	0	#NULL!	0	1	2	353.339
790	1	4	3	3	3	3	0	0	0	4	2	295.894
792	2	5	3	3	1	5	0	0	1	1	2	328.635
799	2	4	3	3	3	4	0	1	0	3	2	302.196
800	2	4	4	3	3	4	0	0	0	2	2	221.516
801	1	5	3	3	1	5	1	0	0	1	2	301.552
804	2	4	5	3	2	4	0	0	1	3	2	279.727
805	1	4	5	3	5	4	1	1	1	1	2	259.499
806	2	4	3	3	2	4	0	1	1	3	2	412.977
811	2	4	5	3	3	5	0	0	0	2	2	235.864
817	2	4	3	3	1	3	#NULL!	1	0	3	2	485.302
821	1	4	4	3	7	4	1	1	0	2	2	257.382
822	2	4	4	3	3	3	1	0	0	1	2	221.516
828	2	5	3	3	2	5	1	1	0	1	2	741.234
829	2	4	3	3	1	6	0	0	1	4	2	302.196
834	2	3	5	3	2	3	#NULL!	1	0	4	2	291.733
843	1	1	2	3	7	2	0	0	1	5	1	303.041
848	2	3	4	3	3	3	1	1	0	1	1	254.581
850	2	1	4	3	1	4	0	#NULL!	0	3	1	265.481
855	1	2	5	3	2	3	0	0	0	1	1	212.847
856	1	2	5	3	4	4	0	1	1	1	1	282.487
857	1	2	5	3	1	2	0	0	0	4	1	282.487
859	1	3	3	3	2	5	#NULL!	1	0	1	1	217.318
860	1	2	5	3	2	4	0	1	0	4	1	282.487
865	1	2	5	3	1	5	0	1	0	4	1	282.487
866	1	2	4	3	4	4	0	0	0	3	1	332.505
874	1	2	4	3	1	3	0	#NULL!	0	2	1	296.469
875	1	1	3	3	1	5	0	1	0	1	1	303.041
877	1	1	5	3	1	4	0	1	0	4	1	265.481
879	2	1	3	3	1	5	#NULL!	0	0	1	1	265.481
881	2	3	5	3	3	5	0	0	0	3	1	322.406
882	1	3	3	3	3	4	0	0	0	1	1	217.318
885	2	3	3	3	2	4	0	1	0	4	1	231.394
889	1	2	3	3	2	4	#NULL!	#NULL!	0	2	1	294.889
891	1	1	3	3	1	3	0	0	0	2	1	303.041
892	2	1	4	3	2	5	0	0	0	5	1	265.481
894	2	1	4	3	2	5	0	1	0	1	1	265.481
895	2	3	3	3	3	3	#NULL!	#NULL!	0	4	1	231.394
897	1	3	3	3	4	2	0	0	0	4	1	217.318
908	2	3	5	3	4	3	1	1	0	3	1	303.814
909	1	2	3	3	3	5	1	1	0	1	1	294.889
910	1	1	3	3	2	4	#NULL!	0	1	2	1	303.041
913	2	1	3	3	2	6	0	0	0	3	1	265.481
914	2	2	3	3	1	4	1	1	0	5	1	296.469
915	1	2	3	3	2	4	0	#NULL!	0	2	1	286.203
916	2	3	3	3	2	4	0	0	0	2	1	217.318
917	1	2	3	3	1	2	0	0	0	5	1	290.286
919	2	3	5	3	3	5	1	1	0	3	1	303.814
920	2	2	3	3	1	5	0	0	0	1	1	296.469
923	1	4	5	3	3	5	1	1	0	1	2	235.864
924	2	3	5	3	3	1	0	0	0	1	2	291.733
926	1	4	3	3	2	5	0	0	0	2	2	271.205
933	1	4	4	3	4	5	0	1	0	1	2	216.959
936	2	4	4	3	2	5	0	#NULL!	1	3	2	216.959
938	2	4	3	3	2	6	0	0	1	5	2	287.944
941	1	4	5	3	4	4	0	1	0	4	2	235.864
942	2	4	3	3	3	5	1	1	0	2	2	412.977
947	1	4	3	3	2	5	0	1	1	3	2	300.586
948	2	4	3	3	3	5	0	0	1	4	2	287.944
965	1	2	4	3	1	6	0	0	0	3	1	332.505
966	1	2	4	3	2	1	0	0	1	5	1	405.15
972	1	2	3	3	5	2	#NULL!	#NULL!	0	3	1	290.286
974	1	1	4	3	1	5	0	0	0	1	1	265.481
977	2	2	3	3	1	6	#NULL!	0	1	3	1	290.286
980	2	3	3	3	3	6	0	#NULL!	0	3	1	227.821
981	1	3	5	3	4	6	0	1	1	4	1	274.426
982	1	2	5	3	1	4	0	0	1	4	1	282.487
984	1	2	4	3	1	5	1	1	0	3	1	332.505
989	1	2	4	3	2	3	#NULL!	1	0	2	1	296.469
994	2	3	3	3	2	3	0	0	0	4	1	227.821
996	2	2	5	3	1	4	#NULL!	0	0	2	1	212.847
997	2	3	3	3	2	3	1	0	0	4	1	227.821
999	2	2	3	3	3	5	0	1	0	2	1	294.889
1001	2	3	4	3	2	5	0	0	1	5	1	254.581
1002	1	3	4	3	2	4	0	0	0	1	1	254.581
1003	1	3	3	3	2	4	0	1	1	1	1	217.318
1005	2	2	5	3	1	5	0	0	0	4	1	212.847
1006	2	3	3	3	1	2	0	0	0	2	1	231.394
1008	1	2	4	3	3	3	1	1	0	1	1	405.15
1011	2	3	3	3	2	2	0	0	1	3	1	231.394
1012	1	2	4	3	1	4	1	1	0	4	1	405.15
1013	1	2	4	3	2	4	#NULL!	0	0	2	1	405.15
1015	2	3	5	3	3	5	0	#NULL!	1	3	1	303.814
1022	2	3	3	3	2	6	#NULL!	#NULL!	0	3	1	217.318
1025	2	3	5	3	5	4	0	1	0	4	1	295.837
1026	2	2	3	3	1	4	0	1	0	1	1	290.286
1033	1	3	4	3	3	3	0	0	1	1	1	254.581
1036	1	2	5	3	2	4	0	0	0	1	1	282.487
1043	1	2	3	3	1	5	1	1	0	1	1	286.203
1046	1	4	3	3	2	4	0	0	0	3	2	338.929
1059	1	4	3	3	3	4	0	1	1	1	2	300.586
1067	2	4	5	3	6	4	#NULL!	#NULL!	0	1	2	279.727
1069	1	3	5	3	3	4	0	0	1	4	2	308.895
1072	2	4	5	3	3	2	1	1	0	1	2	259.499
1078	2	4	3	3	7	4	1	1	1	5	2	412.977
1082	1	4	5	3	4	4	0	0	0	1	2	235.864
1083	1	4	3	3	4	4	0	0	1	3	2	295.894
1091	1	6	4	3	3	4	1	1	0	1	3	274.235
1095	2	6	3	3	2	2	1	1	0	2	3	212.699
1098	2	5	3	3	1	4	0	1	0	4	3	302.83
1105	2	6	2	3	2	3	0	0	0	2	3	265.88
1111	2	5	5	3	5	2	1	#NULL!	1	2	3	332.273
1114	1	6	3	3	2	5	1	#NULL!	0	1	3	296.06
1115	2	6	5	3	7	4	0	0	0	5	3	295.631
1117	2	6	5	3	2	5	0	0	0	4	3	726.68
1122	2	6	3	3	3	5	#NULL!	1	0	2	3	212.699
1125	2	6	5	3	3	4	1	0	0	1	3	346.401
1128	1	5	4	3	3	4	0	1	0	1	3	294.683
1143	2	5	5	3	4	5	0	0	0	3	3	332.273
1146	1	6	3	3	2	2	#NULL!	1	0	2	3	265.88
1147	2	6	5	3	2	5	#NULL!	0	0	1	3	303.603
1155	1	6	4	3	5	4	0	1	0	1	3	254.404
1161	1	6	4	3	3	5	1	1	0	1	3	274.235
1162	2	6	5	3	3	6	0	1	0	5	3	303.603
1165	2	6	5	3	4	2	0	0	1	3	3	295.631
1170	2	6	3	3	2	4	0	#NULL!	0	3	3	231.233
1171	2	5	5	3	3	4	0	1	0	3	3	399.94
1174	1	6	4	3	2	6	0	0	1	5	3	274.235
1175	2	5	5	3	3	2	0	0	1	4	3	332.273
1185	2	5	3	3	4	4	0	0	0	1	3	302.83
1187	2	5	5	3	4	4	1	#NULL!	1	3	3	332.273
1188	1	6	3	3	3	3	0	#NULL!	0	3	3	627.901
1191	2	5	5	3	3	4	0	1	0	1	3	332.273
1192	1	6	5	3	5	5	1	1	1	2	3	295.631
1193	1	6	3	3	2	6	0	0	0	5	3	212.699
1194	2	5	3	3	2	4	0	0	0	4	3	286.004
1197	2	6	5	3	3	5	0	1	0	1	3	346.401
1199	1	5	5	3	1	5	1	1	1	1	3	296.262
1200	2	6	3	3	3	5	#NULL!	1	0	2	3	227.663
1202	2	6	3	3	3	2	0	1	1	4	3	231.233
1206	2	5	4	3	1	3	0	0	0	3	3	294.683
1209	2	6	4	3	2	5	1	1	0	1	3	274.235
1211	2	6	3	3	2	4	1	1	0	3	3	227.663
1220	1	6	4	3	2	6	0	#NULL!	0	3	3	254.404
1223	1	5	4	3	2	4	0	0	0	3	3	290.084
1226	2	6	3	3	2	5	0	#NULL!	0	3	3	212.699
1229	2	6	2	3	4	4	0	0	1	3	3	475.773
1230	2	5	5	3	1	5	1	1	0	1	3	332.273
1238	2	6	3	3	1	6	0	0	0	3	3	212.699
1243	2	5	5	3	5	3	0	0	0	5	3	332.273
1251	2	6	5	3	3	5	0	1	0	4	3	303.603
1252	1	5	4	3	3	4	0	0	1	4	3	290.084
1255	1	5	3	3	2	5	0	1	0	1	3	265.296
1256	1	6	4	3	5	3	0	0	0	2	3	254.404
1259	2	5	5	3	3	3	0	0	1	4	3	296.06
1260	1	6	5	3	2	5	1	1	0	1	3	295.631
1262	1	6	5	3	3	4	0	1	1	2	3	346.401
1263	2	5	5	3	3	4	0	1	0	2	3	399.94
1265	2	6	3	3	1	3	0	1	0	4	3	227.663
1276	2	3	4	3	2	4	0	1	0	2	1	254.581
1278	2	3	3	3	1	2	0	#NULL!	1	5	1	227.821
1288	1	5	4	3	2	4	1	1	0	1	3	404.868
1302	1	4	4	3	4	4	0	#NULL!	0	3	2	216.959
1303	1	4	4	3	4	3	#NULL!	#NULL!	0	1	2	257.382
1306	1	4	3	3	4	2	0	0	0	3	2	300.586
1315	1	3	3	3	3	4	1	1	0	2	1	217.318
1319	2	2	3	3	2	3	0	0	0	3	1	290.286
1325	1	2	4	3	2	4	0	1	1	1	1	332.505
1330	1	2	5	3	2	2	0	0	0	4	1	212.847
1333	2	2	3	3	2	2	0	1	1	4	1	294.889
1337	2	2	4	3	1	3	1	1	0	3	1	400.219
1339	1	2	5	3	3	3	0	1	0	4	1	282.487
1344	2	1	3	3	1	6	0	0	0	1	1	265.481
1345	1	3	4	3	3	4	0	#NULL!	0	3	1	227.821
1349	2	3	5	3	3	2	0	1	0	2	1	346.642
1352	2	2	4	3	4	5	0	1	0	1	1	400.219
1353	2	2	3	3	1	6	0	0	1	5	1	296.469
1367	2	3	5	3	3	4	0	1	0	4	1	295.837
1375	1	2	3	3	1	4	0	#NULL!	0	1	1	286.203
1376	1	3	3	3	2	5	#NULL!	1	0	4	1	227.821
1378	2	2	3	3	1	5	0	1	0	1	1	290.286
1381	1	2	4	3	2	4	#NULL!	1	1	4	1	332.505
1393	1	5	3	3	2	6	0	0	0	1	2	301.552
1395	1	4	3	3	3	6	0	0	0	5	2	407.951
1396	1	4	4	3	4	2	0	0	1	2	2	257.382
1418	2	4	5	3	3	6	0	#NULL!	1	5	2	259.499
1422	2	4	3	3	2	4	#NULL!	#NULL!	1	1	2	407.951
1423	2	5	3	3	2	3	0	1	1	4	2	614.812
1426	2	4	3	3	3	3	0	1	1	2	2	407.951
1427	2	4	5	3	3	2	0	1	0	3	2	232.223
1440	2	5	3	3	3	4	1	1	0	4	2	328.635
1476	2	4	3	3	1	4	1	1	0	4	2	301.99
1502	1	5	3	3	1	3	0	1	0	3	3	286.004
1505	2	6	5	3	2	6	0	0	1	4	3	346.401
1506	2	5	4	3	2	3	0	0	1	4	3	296.262
1507	1	6	4	3	2	3	0	0	0	5	3	254.404
1521	1	6	3	3	2	6	0	0	1	1	3	231.233
1527	1	5	5	3	6	4	0	0	0	4	3	399.94
1528	2	6	5	3	6	6	0	0	0	1	3	346.401
1548	1	5	4	3	3	4	0	#NULL!	0	1	3	404.868
1549	2	5	5	3	4	2	0	0	1	1	3	282.29
1550	1	6	3	3	2	4	0	0	0	1	3	231.233
1561	1	5	5	3	5	4	0	#NULL!	1	3	3	399.94
1562	1	5	4	3	3	6	0	#NULL!	0	4	3	404.868
1563	2	6	3	3	2	5	0	0	0	5	3	227.663
1567	1	6	3	3	4	5	1	1	0	1	3	217.167
1569	1	6	5	3	4	6	0	0	1	1	3	602.74
1570	2	6	5	3	3	5	#NULL!	#NULL!	0	1	3	322.182
1586	2	5	5	3	6	3	0	1	0	3	3	332.273
1594	2	5	5	3	3	4	0	0	0	4	3	296.06
1596	1	6	5	3	4	4	#NULL!	1	1	4	3	726.68
1598	1	6	4	3	2	2	0	0	0	4	3	274.235
1600	2	5	3	3	2	3	0	0	1	5	3	290.084
1605	2	5	3	3	3	5	0	0	0	5	3	294.683
1624	2	5	3	3	2	5	1	1	0	1	3	290.084
1628	2	5	5	3	4	4	1	#NULL!	1	3	3	502.107
1630	2	5	3	3	2	4	0	0	1	4	3	265.296
1631	2	5	4	3	5	3	0	0	1	4	3	404.868
1633	2	6	4	3	2	4	0	1	1	5	3	303.603
1635	2	5	3	3	2	5	1	#NULL!	1	1	3	286.004
1637	2	6	3	3	2	4	0	1	1	1	3	212.699
1640	2	6	4	3	2	5	1	1	0	1	3	303.603
1641	2	5	3	3	2	4	0	0	1	2	3	265.296
1644	2	5	4	3	4	5	0	1	1	1	3	404.868
1656	2	6	3	3	2	2	#NULL!	0	1	4	3	252.328
1658	1	6	3	3	2	5	0	1	0	4	3	227.663
1659	2	6	5	3	5	3	0	0	0	4	3	726.076
1660	1	5	5	3	4	3	0	1	0	2	3	399.94
1661	1	6	4	3	2	4	0	1	0	1	3	274.235
1672	2	6	5	3	6	3	0	#NULL!	1	1	3	602.74
1682	2	5	3	3	3	4	1	1	0	3	3	265.296
1695	2	6	3	3	2	2	1	0	0	2	3	254.404
1707	1	6	5	3	4	4	1	#NULL!	1	5	3	346.401
1708	2	5	4	3	4	4	0	#NULL!	0	1	3	404.868
1710	2	6	3	3	2	4	0	#NULL!	0	1	3	252.328
1714	2	5	4	3	1	4	0	1	1	4	3	296.262
1716	1	6	5	3	6	2	0	0	1	5	3	346.401
1724	2	6	3	3	2	2	0	1	0	3	3	231.233
1730	1	5	3	3	4	4	#NULL!	1	0	1	3	302.83
1739	1	6	2	3	3	2	0	0	0	4	3	475.773
1740	1	3	4	3	3	5	0	1	0	1	1	253.236
1742	1	3	3	3	3	4	#NULL!	#NULL!	0	1	1	230.171
1748	1	3	4	3	4	5	0	1	0	1	1	253.236
1760	2	2	4	3	2	2	0	0	0	5	1	398.104
1761	1	3	3	3	7	4	0	1	0	3	1	230.171
1763	2	2	4	3	1	4	0	#NULL!	0	1	1	330.748
1764	1	2	3	3	3	3	0	1	0	3	1	294.902
81	2	3	3	2	2	3	0	#NULL!	0	3	1	227.821
94	2	2	5	2	2	6	0	0	0	2	1	212.847
108	1	1	3	2	1	5	#NULL!	0	0	1	1	284.691
113	1	2	3	2	4	3	1	1	1	3	1	293.331
114	2	2	4	2	2	4	0	0	1	4	1	398.104
122	2	2	4	2	2	5	1	1	1	1	1	330.748
154	2	3	5	2	3	5	1	1	0	4	1	3521.39
156	1	3	5	2	2	4	0	1	0	3	1	294.274
164	1	4	3	2	2	4	0	0	0	2	2	300.586
166	2	3	5	2	3	4	0	1	1	2	2	270.61
169	1	5	3	2	2	4	0	0	0	2	2	309.684
199	2	2	5	2	4	4	1	1	0	3	1	216.17
209	2	5	4	2	4	5	1	#NULL!	0	2	3	290.084
242	2	4	4	2	2	4	0	0	1	4	2	216.959
244	1	4	5	2	4	5	1	1	0	3	2	216.959
250	2	4	3	2	2	4	1	1	1	5	2	412.977
258	2	4	5	2	7	5	1	0	0	1	2	235.864
260	2	4	5	2	2	5	0	0	0	1	2	235.864
279	2	5	3	2	2	4	#NULL!	1	0	2	2	353.339
281	2	4	5	2	2	4	0	0	0	1	2	259.499
293	2	1	3	2	1	6	#NULL!	1	0	3	1	264.079
313	2	3	5	2	6	4	1	1	0	3	1	599.973
319	2	2	5	2	1	4	0	1	0	1	1	216.17
348	2	2	3	2	1	5	1	1	0	3	1	288.752
356	1	1	3	2	2	2	0	0	1	3	1	284.691
370	2	2	3	2	1	4	0	0	1	1	1	288.752
376	1	2	3	2	1	4	1	1	0	5	1	294.902
380	1	2	5	2	2	4	0	0	1	3	1	211.723
387	1	3	4	2	4	5	1	1	0	2	1	253.236
392	1	2	5	2	1	6	0	0	0	3	1	211.723
396	1	3	3	2	1	5	1	1	0	4	1	226.618
402	2	2	3	2	1	6	#NULL!	0	0	4	1	293.331
410	1	3	5	2	2	6	0	0	0	3	1	303.814
411	2	1	4	2	1	2	0	#NULL!	0	4	1	265.481
414	1	2	5	2	1	5	#NULL!	1	0	5	1	282.487
420	2	2	5	2	2	5	1	1	0	1	1	211.723
433	2	2	5	2	1	3	0	0	1	4	1	251.17
434	1	2	3	2	1	4	0	0	1	3	1	293.331
450	2	3	5	2	2	5	#NULL!	1	0	3	2	291.733
451	2	3	5	2	3	5	0	1	0	1	2	291.733
452	1	4	3	2	3	4	0	0	0	3	2	407.951
455	1	3	5	2	3	3	0	0	0	3	2	308.895
458	1	4	3	2	2	5	1	#NULL!	0	2	2	407.951
463	1	6	3	2	3	6	1	0	0	5	3	217.167
469	2	5	3	2	1	4	1	1	0	4	3	302.83
472	2	6	3	2	2	4	0	0	1	3	3	265.88
497	1	4	3	2	1	2	0	0	1	5	2	407.951
507	2	5	5	2	3	5	1	1	0	1	3	399.94
514	1	5	5	2	3	5	1	1	0	3	3	502.107
517	1	5	5	2	4	2	0	1	1	4	3	296.06
519	2	6	3	2	1	5	0	0	1	2	3	212.699
522	2	5	3	2	2	4	0	0	1	4	3	265.296
533	2	3	5	2	3	3	1	1	0	2	1	344.811
536	1	3	4	2	3	5	1	1	1	5	1	253.236
537	2	3	4	2	2	3	1	#NULL!	0	4	1	272.976
543	1	3	5	2	5	4	0	1	1	2	1	294.274
555	2	2	4	2	2	6	0	0	0	5	1	398.104
556	2	3	5	2	2	5	#NULL!	#NULL!	0	1	1	723.344
559	2	2	5	2	2	3	0	1	0	4	1	212.847
572	1	3	5	2	5	5	#NULL!	#NULL!	0	1	1	274.426
573	1	2	4	2	2	4	0	1	0	1	1	296.469
574	1	2	5	2	3	6	0	0	1	3	1	282.487
577	1	1	3	2	1	4	0	0	1	5	1	303.041
584	1	2	4	2	1	5	1	1	0	1	1	332.505
586	2	3	5	2	3	4	0	0	0	4	1	303.814
618	2	2	3	2	2	2	0	0	0	5	1	290.286
626	2	2	5	2	1	5	0	0	0	1	1	476.105
633	1	2	5	2	2	5	0	1	1	4	1	212.847
635	2	3	3	2	1	3	0	0	0	4	1	227.821
636	2	3	5	2	3	4	0	1	0	3	1	303.814
643	2	2	4	2	2	6	0	0	1	3	1	405.15
646	2	2	5	2	2	1	0	0	1	4	1	266.065
653	2	3	3	2	1	5	0	1	0	3	1	227.821
657	1	2	3	2	1	2	#NULL!	0	1	3	1	286.203
660	1	2	3	2	2	3	0	0	0	2	1	294.889
662	2	2	5	2	2	3	#NULL!	0	1	3	1	212.847
663	2	2	3	2	2	5	1	1	0	3	1	296.469
671	2	3	3	2	2	5	0	1	1	1	1	227.821
676	1	2	3	2	1	3	0	0	0	5	1	286.203
680	1	2	1	2	1	4	0	0	0	1	1	265.481
681	2	3	4	2	2	4	0	1	0	2	1	254.581
682	1	2	4	2	1	3	0	0	0	1	1	296.469
683	1	3	3	2	2	2	0	0	0	2	1	227.821
685	1	3	3	2	4	3	#NULL!	#NULL!	0	3	1	217.318
686	2	3	3	2	4	3	0	0	0	3	1	217.318
687	2	2	3	2	1	6	0	0	1	1	1	290.286
689	2	3	5	2	2	5	#NULL!	#NULL!	0	1	1	322.406
690	1	3	5	2	3	5	1	#NULL!	0	3	1	322.406
695	2	2	4	2	1	4	#NULL!	1	0	1	1	405.15
697	1	2	5	2	2	5	#NULL!	#NULL!	0	1	1	282.487
698	1	3	5	2	4	3	0	1	1	1	1	274.426
699	1	2	3	2	2	1	0	0	0	3	1	294.889
700	2	2	3	2	2	2	0	1	0	3	1	294.889
701	1	2	2	2	1	4	0	1	1	2	1	265.481
702	2	3	5	2	3	6	#NULL!	0	1	4	1	295.837
704	1	6	1	2	1	1	1	1	0	1	3	282.29
705	1	6	5	2	4	6	0	0	1	5	3	303.603
708	2	6	3	2	2	5	1	0	0	2	3	231.233
713	1	6	4	2	3	4	0	0	0	4	3	274.235
719	2	6	3	2	2	4	0	1	0	2	3	231.233
720	1	5	4	2	1	3	0	0	1	1	3	404.868
721	1	5	3	2	2	5	0	0	0	2	3	302.83
722	2	6	3	2	2	3	1	1	0	4	3	231.233
723	2	6	3	2	2	5	0	1	0	1	3	252.328
725	1	5	3	2	2	3	#NULL!	0	0	1	3	286.004
727	1	6	5	2	7	5	0	1	0	1	3	303.603
728	1	6	5	2	2	3	0	#NULL!	1	4	3	346.401
729	1	6	5	2	4	3	0	0	0	1	3	346.401
738	2	4	3	2	2	3	0	0	1	1	2	295.894
740	2	4	3	2	1	5	1	1	0	4	2	512.164
741	2	4	5	2	3	5	1	1	1	1	2	232.223
742	2	4	5	2	3	6	1	#NULL!	0	3	2	232.223
743	2	5	3	2	2	5	#NULL!	0	0	1	2	328.635
744	2	4	3	2	3	4	0	0	1	3	2	485.302
748	1	5	3	2	3	5	1	0	0	1	2	309.684
749	1	3	5	2	6	4	#NULL!	1	0	4	2	308.895
753	2	5	3	2	2	4	#NULL!	1	0	3	2	614.812
756	2	4	3	2	3	6	0	1	0	3	2	302.196
757	2	4	5	2	3	4	0	1	0	4	2	259.499
758	2	4	5	2	3	3	0	0	1	4	2	279.727
760	2	4	5	2	3	3	0	0	0	5	2	259.499
762	2	4	5	2	3	5	1	#NULL!	0	5	2	279.727
764	2	5	3	2	2	4	1	1	1	3	2	328.635
766	2	5	3	2	3	4	0	0	0	2	2	328.635
767	2	5	3	2	5	4	0	1	0	2	2	353.339
769	2	4	5	2	2	5	0	0	0	1	2	279.727
773	2	4	5	2	2	5	1	0	0	1	2	279.727
774	2	4	3	2	2	2	0	0	0	2	2	301.99
775	2	4	5	2	3	4	0	#NULL!	0	4	2	235.864
776	2	5	3	2	2	4	1	1	0	1	2	328.635
777	2	4	3	2	2	3	1	0	1	1	2	412.977
781	1	4	3	2	3	5	1	1	0	1	2	338.929
783	2	4	3	2	3	4	#NULL!	1	0	3	2	512.164
785	2	4	5	2	3	5	0	0	0	3	2	232.223
787	2	4	5	2	3	4	0	0	1	3	2	279.727
788	2	4	5	2	3	6	0	0	1	3	2	232.223
791	2	4	5	2	2	6	0	0	0	2	2	259.499
793	2	4	4	2	3	3	0	#NULL!	1	3	2	221.516
794	2	4	3	2	5	3	0	1	0	3	2	412.977
795	2	4	4	2	2	5	1	#NULL!	0	1	2	216.959
796	2	5	3	2	2	1	0	0	1	4	2	741.234
797	2	4	5	2	3	3	#NULL!	1	0	4	2	235.864
798	1	4	3	2	3	2	0	0	1	5	2	300.586
802	2	5	3	2	2	4	1	1	0	2	2	328.635
803	1	4	3	2	2	6	0	1	0	1	2	287.944
808	2	4	5	2	1	3	1	1	0	4	2	235.864
809	2	4	3	2	3	2	0	0	0	4	2	412.977
810	1	4	4	2	2	4	0	0	1	3	2	257.382
812	2	4	5	2	3	4	1	0	0	4	2	235.864
814	2	3	5	2	2	4	1	1	0	2	2	270.61
818	2	4	5	2	3	4	0	0	0	4	2	232.223
819	2	4	5	2	3	5	0	0	0	1	2	279.727
820	1	4	3	2	4	5	1	1	0	3	2	338.929
823	1	5	3	2	5	5	1	0	0	5	2	301.552
824	1	4	5	2	6	3	0	0	1	4	2	259.499
825	1	4	3	2	1	5	#NULL!	1	1	1	2	287.944
826	1	4	3	2	2	5	1	1	0	2	2	295.894
827	2	5	3	2	2	2	0	#NULL!	1	1	2	740.619
830	2	4	5	2	2	5	1	1	0	1	2	279.727
831	2	5	3	2	2	5	#NULL!	0	0	3	2	353.339
832	2	4	3	2	2	5	0	1	0	1	2	301.99
833	2	4	5	2	3	4	0	1	0	1	2	235.864
835	2	3	5	2	1	5	1	1	0	4	2	291.733
836	2	4	5	2	3	5	0	0	0	1	2	279.727
837	1	4	5	2	4	4	0	0	1	3	2	259.499
839	1	3	3	2	2	3	1	1	1	5	1	231.394
841	1	2	4	2	3	4	0	#NULL!	0	3	1	296.469
844	2	3	4	2	1	2	0	#NULL!	0	1	1	254.581
845	1	2	4	2	1	5	0	0	0	1	1	332.505
846	2	1	3	2	1	4	0	#NULL!	0	1	1	265.481
854	1	2	4	2	2	2	0	0	0	3	1	332.505
858	2	3	3	2	2	2	0	1	0	4	1	227.821
861	2	2	3	2	1	4	1	0	0	4	1	294.889
862	2	2	5	2	3	4	1	1	0	1	1	212.847
863	1	2	4	2	3	3	0	0	1	3	1	405.15
864	2	1	2	2	1	5	1	1	0	2	1	303.041
867	1	2	3	2	1	5	1	1	0	5	1	294.889
869	2	3	4	2	3	2	1	1	0	4	1	254.581
871	1	1	4	2	1	4	0	#NULL!	0	4	1	265.481
873	2	2	3	2	1	2	0	0	0	4	1	290.286
878	1	3	3	2	2	3	0	#NULL!	0	3	1	227.821
880	2	2	3	2	2	4	1	1	0	3	1	296.469
883	2	2	3	2	1	3	0	1	1	2	1	294.889
884	2	2	4	2	3	5	0	0	1	1	1	332.505
898	2	3	3	2	1	5	#NULL!	1	0	1	1	227.821
901	2	2	3	2	3	1	0	0	0	4	1	290.286
902	1	2	5	2	3	6	0	0	1	3	1	266.065
904	2	3	4	2	3	5	0	0	0	5	1	254.581
911	2	3	3	2	2	2	0	0	1	5	1	227.821
930	2	5	3	2	2	4	1	1	1	3	2	741.234
931	1	4	4	2	4	4	#NULL!	1	0	5	2	257.382
934	1	4	3	2	2	5	0	#NULL!	0	2	2	295.894
939	2	4	3	2	3	5	0	0	0	1	2	302.196
944	1	4	4	2	3	2	0	1	1	4	2	216.959
945	1	5	3	2	2	5	0	#NULL!	0	1	2	309.684
949	1	3	5	2	3	5	0	1	1	1	2	270.61
950	2	4	5	2	3	3	0	0	0	3	2	232.223
952	1	3	5	2	2	4	0	0	0	3	2	291.733
953	1	4	3	2	3	4	0	1	0	2	2	301.99
955	1	4	4	2	3	3	#NULL!	1	0	4	2	216.959
956	2	5	3	2	2	2	0	0	0	2	2	740.619
958	2	4	5	2	2	1	0	0	1	1	2	232.223
960	1	2	3	2	1	3	0	0	0	5	1	294.889
971	2	3	4	2	4	4	1	1	0	3	1	254.581
979	2	1	4	2	1	5	0	0	0	1	1	265.481
983	2	3	5	2	3	4	0	1	0	1	1	303.814
987	2	3	5	2	5	4	#NULL!	0	1	2	1	295.837
988	1	2	3	2	2	5	1	1	0	3	1	286.203
992	1	3	5	2	6	4	0	0	1	3	1	274.426
1014	2	2	3	2	1	5	0	0	0	4	1	296.469
1019	2	2	3	2	2	5	0	1	0	1	1	294.889
1021	1	2	3	2	3	3	#NULL!	0	0	3	1	286.203
1023	1	3	3	2	3	6	#NULL!	0	1	4	1	227.821
1024	1	1	3	2	6	5	#NULL!	#NULL!	0	1	1	265.481
1028	1	1	5	2	2	3	0	1	1	3	1	265.481
1029	1	2	3	2	2	5	1	1	0	5	1	286.203
1031	1	2	3	2	4	2	0	#NULL!	1	4	1	286.203
1032	2	3	5	2	2	5	0	0	0	1	1	303.814
1038	2	3	5	2	3	6	0	0	0	2	1	346.642
1040	2	2	3	2	2	4	0	0	1	1	1	294.889
1042	2	2	4	2	3	4	#NULL!	#NULL!	0	4	1	400.219
1045	1	4	3	2	4	4	1	0	1	3	2	407.951
1047	1	4	5	2	2	4	0	0	0	1	2	235.864
1048	2	4	4	2	3	4	1	1	0	4	2	221.516
1050	1	4	3	2	2	5	0	0	0	5	2	271.205
1051	2	4	3	2	2	4	0	1	0	1	2	287.944
1054	1	5	3	2	2	5	#NULL!	#NULL!	0	2	2	353.339
1055	2	3	5	2	2	4	0	0	1	5	2	291.733
1057	1	4	3	2	2	4	0	0	0	1	2	295.894
1058	1	5	3	2	2	3	1	1	0	3	2	309.684
1060	1	5	3	2	1	4	1	1	0	3	2	301.552
1061	2	4	5	2	1	4	#NULL!	1	0	1	2	232.223
1062	2	4	3	2	3	3	1	1	0	2	2	287.944
1063	1	5	3	2	4	4	0	0	0	4	2	309.684
1064	2	4	4	2	3	6	0	0	0	3	2	221.516
1065	1	3	5	2	2	5	0	#NULL!	0	3	2	291.733
1066	2	4	3	2	1	4	0	0	0	1	2	412.977
1068	1	4	3	2	4	4	0	#NULL!	0	3	2	338.929
1070	2	4	4	2	3	4	0	0	1	3	2	221.516
1071	2	4	5	2	3	2	0	1	0	2	2	232.223
1074	1	4	3	2	2	3	1	#NULL!	0	5	2	271.205
1077	1	4	5	2	7	5	0	0	0	3	2	235.864
1079	2	4	5	2	4	5	0	1	0	1	2	279.727
1080	2	4	5	2	2	4	1	1	0	1	2	232.223
1081	1	4	5	2	4	5	0	1	0	1	2	232.223
1084	2	4	4	2	2	4	0	1	0	1	2	221.516
1086	2	6	3	2	2	6	0	#NULL!	1	3	3	252.328
1087	1	6	3	2	2	5	0	1	0	1	3	296.06
1088	2	6	5	2	3	3	1	1	0	5	3	346.401
1089	2	6	5	2	2	2	0	0	1	2	3	295.631
1090	1	5	4	2	3	5	1	1	0	3	3	290.084
1093	1	6	4	2	3	3	#NULL!	0	1	3	3	274.235
1094	1	6	3	2	3	2	0	0	0	2	3	265.88
1096	2	5	3	2	1	2	#NULL!	0	1	4	3	265.296
1097	2	6	5	2	3	4	#NULL!	#NULL!	0	1	3	303.603
1099	1	6	3	2	3	5	0	1	0	5	3	265.88
1100	2	5	4	2	2	4	0	#NULL!	0	4	3	404.868
1101	1	6	3	2	2	5	1	0	0	2	3	217.167
1103	2	6	3	2	1	1	0	0	1	4	3	227.663
1104	2	6	3	2	4	3	0	0	1	3	3	217.167
1106	2	6	3	2	3	4	0	0	0	1	3	212.699
1107	2	6	5	2	2	3	1	1	1	4	3	602.74
1109	2	6	3	2	2	5	1	1	0	2	3	227.663
1110	2	5	3	2	2	6	0	0	1	1	3	302.83
1112	2	6	5	2	3	4	#NULL!	0	0	1	3	346.401
1113	2	6	3	2	2	5	0	1	0	1	3	252.328
1116	2	6	5	2	7	5	0	0	0	1	3	303.603
1119	2	5	4	2	2	4	0	1	0	5	3	296.262
1120	2	5	4	2	2	4	0	0	0	1	3	290.084
1123	2	6	3	2	2	5	0	1	0	3	3	212.699
1124	1	6	3	2	2	6	0	0	0	2	3	475.773
1126	2	6	5	2	3	4	0	1	0	1	3	303.603
1127	2	6	5	2	2	4	1	1	1	1	3	602.74
1129	2	6	3	2	2	3	0	#NULL!	0	4	3	227.663
1130	2	6	3	2	3	3	0	0	0	5	3	217.167
1132	2	6	3	2	2	4	1	0	0	1	3	227.663
1133	2	5	4	2	3	3	0	0	1	4	3	404.868
1134	2	6	5	2	5	4	0	0	0	2	3	322.182
1135	2	6	5	2	3	3	0	0	1	3	3	295.631
1136	2	5	3	2	1	2	0	0	1	1	3	302.83
1138	2	6	4	2	4	4	0	0	1	4	3	254.404
1140	2	6	5	2	4	4	1	#NULL!	0	2	3	346.401
1142	2	6	3	2	2	4	#NULL!	#NULL!	0	4	3	217.167
1144	2	6	4	2	2	4	0	1	0	1	3	254.404
1145	2	5	3	2	2	4	0	1	1	2	3	286.004
1148	2	5	4	2	3	3	0	0	1	4	3	296.262
1149	2	6	5	2	3	6	0	0	1	1	3	346.401
1150	2	6	3	2	2	4	#NULL!	1	0	1	3	231.233
1151	2	6	3	2	2	2	0	1	1	2	3	252.328
1152	2	6	4	2	3	4	0	1	1	3	3	254.404
1153	2	5	4	2	5	2	0	0	0	4	3	290.084
1154	2	6	3	2	1	2	#NULL!	1	0	3	3	227.663
1156	1	6	3	2	2	5	1	1	0	1	3	282.29
1157	1	5	4	2	6	5	1	1	0	1	3	290.084
1158	1	6	3	2	2	4	#NULL!	#NULL!	0	5	3	217.167
1167	1	6	3	2	2	4	0	#NULL!	0	4	3	217.167
1176	2	6	5	2	4	2	0	0	1	1	3	303.603
1177	2	5	3	2	2	5	0	1	0	2	3	286.004
1180	2	5	4	2	2	4	0	#NULL!	0	4	3	290.084
1181	2	5	4	2	6	4	#NULL!	#NULL!	0	4	3	290.084
1184	2	6	4	2	2	5	0	#NULL!	0	1	3	274.235
1186	2	5	3	2	1	5	1	1	0	1	3	286.004
1189	2	6	5	2	3	5	#NULL!	#NULL!	1	1	3	295.631
1198	2	6	3	2	3	4	1	1	0	3	3	227.663
1205	1	6	3	2	2	6	0	0	1	5	3	217.167
1207	2	6	4	2	3	4	0	1	0	3	3	274.235
1213	2	6	5	2	1	5	0	0	0	3	3	602.74
1218	2	6	3	2	1	4	#NULL!	1	1	1	3	231.233
1219	1	6	3	2	3	5	1	1	0	3	3	265.88
1221	1	6	5	2	7	5	1	1	1	1	3	295.631
1222	1	6	3	2	2	3	0	1	1	3	3	217.167
1225	2	5	3	2	1	4	#NULL!	0	0	3	3	286.004
1228	1	6	5	2	1	5	0	0	0	1	3	303.603
1231	1	5	4	2	3	4	0	1	0	1	3	294.683
1232	2	6	5	2	2	3	0	0	1	1	3	322.182
1233	2	6	3	2	2	4	0	#NULL!	0	2	3	217.167
1234	2	5	5	2	5	2	0	0	1	4	3	399.94
1235	1	6	2	2	2	3	0	0	1	4	3	296.06
1236	1	6	4	2	2	5	0	0	0	1	3	274.235
1239	2	6	5	2	2	5	1	0	0	1	3	726.076
1244	1	6	4	2	4	5	#NULL!	1	0	1	3	274.235
1250	2	5	5	2	3	3	0	0	0	4	3	399.94
1254	2	6	3	2	2	3	#NULL!	1	0	4	3	231.233
1257	1	5	3	2	2	4	#NULL!	1	0	4	3	286.004
1261	1	5	3	2	1	6	0	#NULL!	0	5	3	286.004
1267	1	6	5	2	3	5	0	#NULL!	1	1	3	322.182
1268	1	6	5	2	4	4	0	1	0	3	3	303.603
1281	1	1	4	2	2	5	1	1	0	5	1	265.481
1285	1	5	3	2	3	4	0	1	0	4	3	265.296
1291	1	5	4	2	3	4	0	0	0	4	3	290.084
1292	1	5	3	2	2	5	#NULL!	1	0	3	3	302.83
1294	2	6	3	2	2	6	0	0	1	4	3	252.328
1301	2	4	5	2	3	4	0	1	1	4	2	235.864
1305	1	4	3	2	3	5	0	1	0	5	2	338.929
1310	1	5	3	2	3	5	1	0	0	1	2	309.684
1323	1	3	3	2	3	5	#NULL!	1	0	3	1	217.318
1326	2	3	3	2	2	5	0	1	0	2	1	231.394
1328	1	2	3	2	4	2	1	1	0	2	1	286.203
1331	1	2	4	2	6	4	1	0	0	1	1	296.469
1332	2	3	5	2	2	4	0	0	0	4	1	295.837
1334	1	3	5	2	5	4	0	0	0	1	1	274.426
1335	2	2	1	2	3	4	1	0	1	4	1	265.481
1342	2	3	3	2	2	4	#NULL!	1	0	4	1	227.821
1343	2	2	4	2	3	4	0	1	0	3	1	405.15
1357	2	2	5	2	2	3	1	1	0	3	1	266.065
1362	1	2	4	2	2	2	#NULL!	0	0	2	1	332.505
1366	2	3	5	2	3	4	#NULL!	0	1	3	1	346.642
1368	2	2	3	2	1	2	0	1	1	5	1	294.889
1369	1	3	5	2	3	5	0	0	0	3	1	274.426
1370	1	3	2	2	2	4	1	1	0	1	1	212.847
1372	2	3	5	2	1	5	1	1	0	1	1	303.814
1373	1	2	5	2	2	4	0	0	1	1	1	282.487
1377	2	3	5	2	3	3	0	#NULL!	0	4	1	295.837
1379	1	3	4	2	2	3	0	0	0	5	1	254.581
1384	1	3	5	2	3	6	0	#NULL!	1	1	2	270.61
1385	1	5	3	2	3	4	0	1	1	2	2	309.684
1386	1	4	5	2	2	5	0	1	0	3	2	235.864
1387	1	5	3	2	3	4	0	0	1	3	2	328.635
1388	1	5	3	2	3	6	0	0	1	1	2	301.552
1389	1	4	5	2	3	6	0	0	0	1	2	235.864
1390	2	5	3	2	1	5	1	1	1	1	2	614.812
1391	2	4	5	2	4	5	1	#NULL!	0	5	2	279.727
1392	2	4	5	2	4	5	0	1	0	1	2	232.223
1394	1	5	3	2	2	6	0	0	1	4	2	353.339
1397	1	4	5	2	3	4	0	1	0	2	2	235.864
1399	1	5	3	2	3	4	#NULL!	0	0	5	2	353.339
1400	2	4	3	2	2	4	0	1	0	1	2	302.196
1401	1	5	3	2	2	3	1	1	1	3	2	301.552
1402	1	4	3	2	3	2	0	0	1	4	2	271.205
1403	2	4	3	2	7	4	0	1	1	5	2	302.196
1404	1	5	3	2	2	4	0	#NULL!	0	1	2	353.339
1405	2	4	4	2	3	6	0	1	1	3	2	216.959
1406	1	5	3	2	3	5	1	1	0	1	2	301.552
1408	1	4	3	2	2	2	0	1	0	4	2	300.586
1409	2	4	3	2	2	6	0	0	0	3	2	412.977
1410	1	5	3	2	3	2	0	1	0	1	2	309.684
1411	1	4	4	2	7	4	0	1	0	3	2	257.382
1412	1	4	5	2	4	2	0	0	0	4	2	235.864
1413	1	4	3	2	2	2	1	1	0	3	2	407.951
1414	1	4	3	2	3	4	0	1	0	3	2	338.929
1415	2	4	4	2	3	2	0	0	0	5	2	221.516
1417	1	4	3	2	3	4	1	1	1	1	2	295.894
1419	2	4	5	2	4	4	0	0	1	3	2	279.727
1420	2	5	2	2	2	5	0	#NULL!	0	1	2	279.727
1424	1	4	5	2	5	2	0	0	1	3	2	216.959
1425	2	4	5	2	3	2	0	#NULL!	0	5	2	235.864
1428	1	5	3	2	3	5	0	0	0	2	2	301.552
1429	1	4	4	2	6	1	0	0	1	5	2	257.382
1430	2	4	3	2	2	6	0	#NULL!	1	1	2	295.894
1431	2	4	3	2	2	2	1	#NULL!	0	1	2	485.302
1432	1	4	5	2	5	4	#NULL!	0	1	4	2	232.223
1433	2	4	3	2	2	4	0	0	0	5	2	338.929
1435	1	4	5	2	7	2	0	0	0	3	2	216.959
1436	1	4	5	2	4	6	0	1	0	3	2	235.864
1437	2	4	3	2	3	4	0	1	0	2	2	407.951
1439	1	4	3	2	2	5	1	1	0	1	2	291.733
1441	1	4	5	2	3	5	0	0	1	1	2	216.959
1442	2	4	3	2	2	1	0	1	0	2	2	300.586
1443	1	4	5	2	6	4	0	1	1	2	2	216.959
1444	2	4	3	2	4	4	#NULL!	0	1	1	2	300.586
1453	1	4	5	2	4	2	0	0	0	5	2	216.959
1474	2	4	3	2	2	3	0	0	0	4	2	485.302
1488	2	4	3	2	2	6	0	#NULL!	0	4	2	301.99
1497	1	5	3	2	1	4	#NULL!	1	0	1	2	741.234
1503	2	5	5	2	3	5	0	1	0	1	3	332.273
1510	1	6	5	2	7	6	0	0	1	4	3	602.74
1515	1	6	3	2	2	5	0	0	0	2	3	217.167
1516	2	5	5	2	7	4	#NULL!	#NULL!	0	3	3	282.29
1529	2	6	4	2	3	2	1	1	0	5	3	274.235
1530	1	6	4	2	2	2	0	0	0	4	3	254.404
1533	1	5	5	2	7	4	#NULL!	1	0	4	3	399.94
1535	2	5	5	2	3	3	0	0	0	1	3	502.107
1536	1	5	3	2	3	5	0	0	0	1	3	286.004
1554	1	6	4	2	2	2	#NULL!	0	0	2	3	254.404
1575	1	6	5	2	2	5	1	1	0	1	3	726.076
1579	2	6	3	2	3	4	#NULL!	1	0	3	3	227.663
1584	2	6	5	2	4	5	1	1	0	1	3	322.182
1589	1	5	5	2	3	2	0	0	0	1	3	265.88
1601	1	5	4	2	2	2	1	1	0	3	3	404.868
1602	2	6	5	2	3	3	0	0	0	3	3	346.401
1604	1	6	3	2	2	3	0	0	0	3	3	231.233
1606	1	6	5	2	4	6	0	0	1	3	3	295.631
1608	2	5	5	2	3	5	1	1	1	1	3	332.273
1623	1	5	5	2	3	3	0	#NULL!	0	3	3	265.88
1625	1	6	5	2	3	4	0	1	0	1	3	602.74
1629	1	6	5	2	2	6	0	0	1	4	3	295.631
1634	1	5	5	2	4	4	0	0	0	5	3	265.88
1638	1	6	3	2	2	2	0	1	1	4	3	231.233
1643	2	6	3	2	3	2	0	0	0	4	3	252.328
1645	1	6	3	2	3	4	#NULL!	1	0	2	3	217.167
1652	1	6	3	2	2	6	0	0	1	3	3	227.663
1653	2	5	3	2	2	4	0	#NULL!	1	3	3	265.296
1662	1	5	5	2	5	4	1	0	0	4	3	502.107
1665	1	6	5	2	4	5	0	0	0	1	3	322.182
1671	2	6	3	2	2	4	#NULL!	1	0	1	3	274.235
1681	1	5	3	2	4	6	0	1	0	3	3	302.83
1684	2	5	4	2	3	2	0	0	1	4	3	296.262
1685	2	5	3	2	1	3	0	1	0	5	3	286.004
1688	2	6	3	2	2	4	0	0	0	3	3	252.328
1690	2	6	3	2	3	5	1	1	1	1	3	212.699
1696	1	6	3	2	1	5	0	1	0	1	3	212.699
1697	1	6	4	2	2	3	0	1	0	4	3	274.235
1698	2	5	3	2	2	5	0	1	0	5	3	265.296
1699	2	5	3	2	2	6	0	#NULL!	1	1	3	294.683
1700	1	5	3	2	2	2	0	0	0	1	3	286.004
1701	2	5	5	2	3	5	#NULL!	1	0	1	3	282.29
1702	1	6	5	2	3	4	0	1	1	3	3	346.401
1703	1	6	3	2	3	6	0	0	1	3	3	217.167
1704	2	5	3	2	2	5	0	0	1	2	3	265.296
1709	1	6	3	2	4	4	0	1	0	1	3	212.699
1712	1	6	3	2	2	6	#NULL!	1	0	2	3	227.663
1713	2	5	3	2	4	3	0	0	1	5	3	290.084
1715	1	6	3	2	2	5	1	1	1	1	3	227.663
1717	1	6	3	2	2	4	1	#NULL!	0	2	3	231.233
1718	1	6	3	2	2	3	0	0	0	4	3	231.233
1721	1	5	4	2	3	5	1	1	0	1	3	296.262
1726	1	6	2	2	1	1	1	1	0	2	3	475.773
1729	1	6	5	2	3	6	#NULL!	#NULL!	1	4	3	346.401
1731	1	6	4	2	3	3	0	1	0	4	3	254.404
1741	1	3	4	2	5	6	0	0	0	5	1	253.236
1743	1	2	3	2	2	3	0	#NULL!	1	3	1	294.902
1744	2	3	4	2	2	4	1	1	0	1	1	272.976
1745	2	2	5	2	1	1	0	0	1	5	1	216.17
1749	1	1	3	2	1	6	0	0	0	2	1	284.691
1756	1	3	3	2	5	5	#NULL!	1	0	1	1	226.618
1757	1	3	4	2	3	3	0	0	0	3	1	253.236
1758	1	3	5	2	4	4	0	1	0	1	1	294.274
1759	2	2	3	2	1	4	0	0	0	1	1	403.009
1762	1	2	3	2	1	2	0	0	0	3	1	294.902
1766	2	2	5	2	3	4	0	0	0	5	1	216.17
1767	2	3	5	2	2	6	0	0	1	4	1	344.811
1	2	3	3	1	2	4	0	1	1	2	1	227.821
2	1	1	3	1	1	5	#NULL!	1	0	5	1	265.481
3	2	3	5	1	3	4	1	1	0	2	1	346.642
4	2	2	5	1	1	4	1	1	0	3	1	252.504
5	2	3	5	1	3	5	1	1	0	3	1	346.642
6	1	2	4	1	1	5	0	1	0	2	1	332.505
7	1	3	4	1	3	4	#NULL!	1	0	1	1	254.581
8	2	2	5	1	1	1	0	0	0	4	1	212.847
9	1	3	5	1	1	1	0	0	0	5	1	274.426
10	2	2	5	1	1	5	#NULL!	1	1	1	1	212.847
11	2	3	3	1	3	4	0	0	0	3	1	231.394
12	1	2	3	1	5	4	#NULL!	0	0	4	1	286.203
13	2	3	3	1	2	4	0	0	1	4	1	217.318
14	1	2	4	1	1	4	0	1	0	4	1	405.15
15	2	2	4	1	1	4	1	0	0	4	1	400.219
16	2	2	3	1	1	2	0	1	0	3	1	290.286
18	2	1	3	1	1	5	0	0	1	3	1	265.481
19	2	3	2	1	1	6	0	0	1	5	1	212.847
20	2	3	5	1	3	5	0	0	0	1	1	303.814
22	1	2	3	1	3	3	0	#NULL!	1	3	1	286.203
23	1	3	4	1	2	4	#NULL!	1	0	4	1	254.581
24	2	3	5	1	3	4	0	0	0	1	1	346.642
25	2	2	5	1	2	4	0	1	0	4	1	212.847
26	1	3	5	1	2	3	0	1	1	4	1	727.186
27	2	2	5	1	1	5	0	0	1	2	1	212.847
28	2	2	5	1	2	4	0	0	0	1	1	212.847
29	1	1	3	1	1	5	#NULL!	0	0	1	1	303.041
30	2	2	3	1	2	5	0	1	0	1	1	290.286
32	2	3	5	1	3	3	0	#NULL!	1	4	1	303.814
33	2	2	3	1	1	5	1	#NULL!	0	2	1	296.469
34	1	3	4	1	3	6	0	0	0	5	1	254.581
35	2	1	5	1	1	4	1	0	0	1	1	265.481
36	2	2	5	1	1	4	0	#NULL!	1	5	1	212.847
37	1	2	4	1	2	4	1	0	0	3	1	332.505
38	2	3	5	1	3	2	1	1	1	1	1	346.642
39	2	2	3	1	2	6	0	0	1	3	1	294.889
40	2	3	5	1	3	3	0	0	1	5	1	295.837
41	2	3	5	1	2	5	0	0	1	1	1	303.814
42	2	2	4	1	1	2	0	0	0	2	1	405.15
43	1	3	3	1	3	4	#NULL!	1	0	3	1	217.318
44	1	3	5	1	4	4	0	0	1	3	1	295.837
45	2	2	3	1	1	2	0	1	1	4	1	296.469
47	1	3	3	1	4	3	0	1	1	2	1	217.318
48	2	2	3	1	1	4	0	0	1	4	1	290.286
50	1	2	3	1	3	5	1	1	0	1	1	286.203
51	2	2	4	1	1	4	0	0	1	3	1	332.505
52	2	2	5	1	2	3	0	1	0	4	1	212.847
54	2	3	3	1	2	5	1	1	0	1	1	231.394
55	1	3	4	1	3	4	0	0	0	1	1	227.821
56	2	2	3	1	2	5	0	1	0	1	1	294.889
57	2	2	3	1	2	4	1	1	0	4	1	296.469
58	1	1	4	1	1	4	0	1	0	3	1	265.481
59	2	2	5	1	1	3	0	1	0	4	1	296.267
61	2	2	3	1	2	4	1	1	0	1	1	294.889
62	1	3	3	1	4	1	0	0	1	1	1	217.318
63	1	3	2	1	2	3	1	1	0	4	1	212.847
64	1	3	5	1	3	3	0	1	1	3	1	295.837
65	2	3	3	1	2	2	0	#NULL!	0	4	1	231.394
66	2	3	2	1	1	5	1	1	0	2	1	212.847
67	2	2	4	1	2	4	0	#NULL!	1	4	1	405.15
68	2	2	3	1	2	6	#NULL!	#NULL!	0	4	1	294.889
69	2	3	4	1	3	5	1	1	1	1	1	254.581
70	2	2	4	1	1	6	0	0	1	4	1	400.219
71	2	2	5	1	4	5	1	0	0	3	1	628.339
72	2	2	3	1	2	4	0	0	0	3	1	290.286
78	2	3	3	1	2	3	#NULL!	0	1	4	1	231.394
79	2	3	5	1	3	4	0	1	0	1	1	295.837
82	2	3	3	1	2	4	0	1	1	4	1	231.394
83	1	2	3	1	2	5	0	1	0	1	1	294.889
87	2	2	3	1	2	5	0	#NULL!	0	1	1	290.286
88	1	3	3	1	2	5	0	1	0	5	1	217.318
89	2	2	5	1	3	5	0	1	1	3	1	212.847
90	1	3	4	1	5	4	0	1	1	5	1	254.581
92	2	1	4	1	1	5	0	0	0	1	1	265.481
93	2	3	5	1	2	6	0	1	1	5	1	303.814
95	2	3	5	1	3	5	1	0	0	3	1	303.814
96	2	3	5	1	2	5	1	1	1	3	1	322.406
97	2	3	5	1	7	5	#NULL!	0	0	1	1	295.837
98	2	2	5	1	2	6	0	0	1	3	1	212.847
99	2	2	5	1	1	4	0	#NULL!	0	3	1	296.267
100	2	3	5	1	3	4	#NULL!	1	0	4	1	303.814
103	2	3	3	1	1	5	0	1	0	1	1	231.394
104	2	2	5	1	3	2	0	0	1	2	1	211.723
106	1	1	3	1	7	3	#NULL!	1	1	1	1	264.079
107	2	1	3	1	1	6	0	#NULL!	0	3	1	264.079
109	2	3	5	1	6	5	0	0	0	4	1	320.703
112	2	1	3	1	1	4	0	0	1	4	1	264.079
115	2	3	3	1	1	2	0	0	1	3	1	230.171
116	1	2	5	1	5	2	0	0	1	4	1	211.723
117	1	2	5	1	2	3	#NULL!	1	0	3	1	211.723
120	1	2	5	1	2	4	1	1	0	3	1	216.17
121	1	3	4	1	3	2	0	0	0	3	1	272.976
123	1	3	4	1	2	5	1	1	0	1	1	272.976
124	1	3	5	1	5	3	#NULL!	0	1	3	1	294.274
125	2	1	3	1	1	5	0	1	0	1	1	284.691
129	2	3	3	1	2	3	0	0	0	4	1	230.171
130	1	3	4	1	2	5	0	1	0	4	1	253.236
132	1	3	4	1	1	2	0	1	1	3	1	272.976
133	2	2	4	1	1	4	0	1	0	3	1	294.702
134	2	2	3	1	1	5	0	0	0	1	1	294.902
135	1	2	3	1	2	6	0	#NULL!	1	2	1	293.331
136	2	1	3	1	1	5	1	1	0	2	1	284.691
139	1	2	5	1	1	6	0	0	1	5	1	216.17
140	2	2	4	1	1	3	0	0	0	3	1	330.748
142	2	2	4	1	1	5	1	1	1	1	1	264.659
146	1	2	5	1	2	4	#NULL!	1	0	1	1	216.17
147	2	3	5	1	3	4	0	1	0	2	1	599.973
150	1	3	4	1	5	4	0	1	0	3	1	253.236
151	1	2	3	1	1	4	0	1	0	1	1	288.752
152	2	3	3	1	2	5	1	1	0	1	1	226.618
155	2	1	3	1	2	4	0	#NULL!	0	3	1	284.691
161	1	3	5	1	2	4	1	1	1	3	1	344.811
162	2	2	4	1	2	4	0	#NULL!	0	2	1	280.994
168	1	5	3	1	2	3	0	0	0	3	2	301.552
171	1	5	3	1	1	5	1	1	0	1	2	309.684
173	1	4	5	1	3	6	0	0	1	4	2	279.727
176	2	3	5	1	3	5	0	1	0	2	1	295.837
180	1	3	5	1	4	6	0	0	1	5	1	274.426
181	1	3	3	1	5	4	0	0	0	3	1	217.318
182	1	3	4	1	1	6	0	1	0	3	1	254.581
183	1	2	3	1	2	4	0	0	1	5	1	294.889
185	2	3	5	1	7	4	0	#NULL!	1	3	1	295.837
188	2	2	3	1	2	4	0	1	1	4	1	294.889
194	1	2	5	1	4	2	0	0	0	4	1	282.487
195	1	3	5	1	2	3	0	0	1	4	1	274.426
198	2	2	3	1	2	6	0	#NULL!	0	3	1	294.902
200	2	2	5	1	3	5	0	0	0	1	1	216.17
201	2	3	3	1	2	4	1	#NULL!	1	3	1	230.171
202	2	3	3	1	1	2	#NULL!	#NULL!	1	1	1	226.618
203	1	3	5	1	4	2	0	0	0	4	1	294.274
204	1	3	5	1	4	4	0	1	1	3	1	344.811
206	1	6	3	1	2	5	1	1	0	1	3	265.88
215	2	5	3	1	2	5	0	1	0	1	3	286.004
220	2	4	3	1	4	2	0	0	0	1	2	287.944
224	2	4	3	1	3	4	0	1	1	1	2	412.977
225	1	4	3	1	3	4	0	1	0	1	2	300.586
226	2	4	5	1	3	5	1	1	1	2	2	235.864
228	2	4	5	1	3	3	0	0	1	4	2	259.499
229	1	5	3	1	2	5	0	1	1	3	2	301.552
231	2	4	3	1	2	5	0	1	1	1	2	302.196
232	2	3	5	1	3	4	0	0	1	5	2	291.733
233	1	4	3	1	2	5	0	1	1	1	2	300.586
234	2	4	5	1	3	4	0	0	0	5	2	259.499
236	1	4	3	1	2	5	0	0	0	1	2	300.586
238	2	4	5	1	3	2	0	1	1	2	2	232.223
241	2	4	4	1	2	4	#NULL!	1	1	3	2	216.959
245	1	4	4	1	3	2	0	0	0	4	2	257.382
247	2	5	3	1	2	5	1	1	1	1	2	328.635
248	2	4	5	1	3	5	1	1	0	5	2	279.727
251	2	3	5	1	2	5	0	1	0	3	2	270.61
252	2	4	5	1	3	4	0	0	0	1	2	259.499
253	1	4	3	1	4	5	0	1	1	1	2	300.586
254	2	4	5	1	3	5	0	1	0	5	2	235.864
255	2	3	5	1	4	5	0	1	1	1	2	291.733
256	1	4	5	1	4	2	0	0	0	4	2	221.516
259	2	3	5	1	2	4	#NULL!	0	0	1	2	270.61
261	1	4	3	1	2	1	0	0	1	5	2	295.894
262	2	3	5	1	3	1	0	0	0	5	2	270.61
264	1	4	5	1	4	4	1	1	0	1	2	221.516
265	1	4	3	1	5	5	1	1	0	1	2	300.586
266	1	4	3	1	3	5	0	1	1	1	2	300.586
268	2	4	5	1	2	5	#NULL!	#NULL!	1	1	2	259.499
271	2	4	5	1	3	5	1	1	0	1	2	232.223
272	2	4	3	1	2	3	0	#NULL!	0	1	2	271.205
273	1	4	4	1	3	5	1	1	1	4	2	216.959
275	1	4	3	1	3	6	0	#NULL!	0	3	2	300.586
277	1	4	5	1	4	5	1	1	0	1	2	221.516
278	2	4	5	1	5	4	0	0	0	1	2	235.864
280	2	4	5	1	3	4	#NULL!	0	1	4	2	232.223
282	2	4	3	1	2	3	0	0	1	5	2	302.196
283	2	4	4	1	3	4	0	0	1	2	2	216.959
284	2	4	3	1	1	2	0	0	0	2	2	287.944
286	2	3	4	1	1	4	1	1	0	4	1	272.976
287	2	2	3	1	2	5	1	1	0	4	1	288.752
288	1	2	3	1	1	5	1	1	0	1	1	294.902
289	1	2	5	1	4	4	1	1	0	3	1	211.723
290	2	3	3	1	3	5	#NULL!	0	0	3	1	230.171
292	2	2	3	1	1	4	0	#NULL!	0	4	1	293.331
294	2	2	4	1	2	2	0	1	0	5	1	398.104
295	2	2	5	1	2	6	0	0	0	4	1	216.17
296	1	1	3	1	1	2	0	0	0	4	1	284.691
297	2	2	4	1	1	5	0	0	0	2	1	398.104
299	1	2	3	1	1	4	0	#NULL!	1	2	1	294.902
300	1	2	3	1	2	5	1	1	0	1	1	294.902
301	2	2	3	1	3	5	1	1	1	1	1	293.331
302	1	3	3	1	2	4	0	0	0	4	1	226.618
304	1	3	3	1	2	4	0	#NULL!	0	1	1	230.171
306	1	2	3	1	3	3	1	0	0	4	1	294.902
307	1	3	5	1	5	3	0	#NULL!	0	4	1	302.209
308	1	3	4	1	4	4	1	1	1	1	1	253.236
309	1	2	5	1	1	4	0	0	1	4	1	216.17
310	1	3	3	1	2	4	1	1	0	1	1	226.618
311	1	3	3	1	2	4	#NULL!	0	0	3	1	230.171
314	2	2	4	1	1	4	1	1	1	3	1	398.104
315	1	2	3	1	4	3	0	0	1	3	1	294.902
316	1	2	4	1	1	4	0	1	0	1	1	330.748
317	1	2	4	1	1	1	0	0	0	1	1	330.748
318	2	2	3	1	1	1	0	0	0	3	1	403.009
320	1	3	3	1	2	4	0	1	0	1	1	226.618
323	2	3	5	1	3	4	1	1	1	4	1	344.811
324	2	2	5	1	1	3	1	1	0	4	1	216.17
325	2	2	3	1	1	1	0	0	1	3	1	403.009
327	1	3	3	1	3	5	0	1	0	1	1	226.618
328	2	2	5	1	2	5	0	0	1	5	1	251.17
329	2	2	3	1	1	5	#NULL!	1	0	3	1	288.752
330	1	2	3	1	2	1	0	0	0	5	1	294.902
331	1	2	3	1	1	3	0	1	0	3	1	293.331
332	1	3	5	1	2	5	1	1	0	1	1	302.209
333	2	2	4	1	4	3	#NULL!	1	0	3	1	280.994
334	2	3	4	1	3	5	1	1	0	4	1	272.976
335	1	2	3	1	3	3	#NULL!	0	0	3	1	294.902
337	1	1	3	1	2	6	0	1	0	1	1	284.691
338	1	3	5	1	3	5	0	1	0	2	1	294.274
339	1	3	3	1	4	5	1	1	0	3	1	226.618
345	2	2	4	1	2	2	1	1	0	4	1	398.104
346	2	3	4	1	3	4	0	1	0	5	1	272.976
347	1	1	3	1	1	5	0	1	0	1	1	284.691
349	1	2	4	1	4	3	#NULL!	1	0	3	1	330.748
350	2	3	5	1	2	4	0	0	0	1	1	599.973
351	1	3	5	1	4	5	0	0	0	1	1	294.274
354	1	2	3	1	1	4	#NULL!	0	0	4	1	294.902
357	1	3	5	1	5	2	0	0	1	4	1	302.209
358	2	2	4	1	1	5	#NULL!	1	0	3	1	280.994
359	1	3	5	1	4	5	1	1	0	5	1	302.209
361	2	2	5	1	1	5	0	1	1	1	1	251.17
364	1	1	3	1	1	2	#NULL!	1	0	3	1	284.691
365	2	1	3	1	1	4	0	1	1	3	1	264.079
366	1	3	5	1	2	5	1	1	0	4	1	302.209
367	2	2	5	1	1	4	#NULL!	0	0	2	1	216.17
369	1	1	3	1	1	2	1	1	0	4	1	264.079
371	2	3	4	1	3	4	0	1	0	3	1	272.976
372	1	3	5	1	6	5	0	1	0	1	1	302.209
373	2	2	5	1	2	5	0	1	0	1	1	216.17
382	1	2	4	1	5	4	#NULL!	#NULL!	0	3	1	330.748
383	1	3	4	1	3	2	1	0	1	4	1	253.236
384	2	2	3	1	2	4	0	0	0	1	1	293.331
386	2	2	5	1	2	4	0	1	0	1	1	251.17
390	2	2	4	1	3	5	#NULL!	1	1	4	1	280.994
391	2	2	4	1	1	2	0	0	1	3	1	398.104
393	2	2	4	1	1	5	0	0	1	4	1	330.748
394	2	2	3	1	1	4	#NULL!	#NULL!	0	4	1	403.009
397	1	2	4	1	2	5	1	1	0	1	1	330.748
398	1	2	3	1	1	3	0	0	0	4	1	294.902
399	1	1	3	1	1	6	0	0	1	4	1	264.079
401	2	2	3	1	1	3	0	#NULL!	1	3	1	288.752
403	2	2	5	1	1	2	1	1	0	4	1	251.17
404	2	2	3	1	1	1	1	0	0	3	1	403.009
405	2	2	5	1	1	3	0	0	1	3	1	216.17
406	1	3	3	1	4	4	#NULL!	0	0	3	1	226.618
407	2	2	4	1	1	3	0	1	1	5	1	398.104
409	1	2	3	1	2	5	1	1	0	5	1	294.902
415	1	3	3	1	1	2	0	1	0	5	1	227.821
418	1	2	3	1	1	5	1	1	0	5	1	286.203
419	2	2	3	1	2	4	1	1	0	3	1	296.469
421	2	2	4	1	2	5	0	1	0	1	1	330.748
424	2	1	3	1	2	4	1	1	0	3	1	264.079
427	2	2	4	1	1	4	0	#NULL!	0	1	1	280.994
429	2	3	3	1	2	4	0	1	1	3	1	230.171
430	2	2	5	1	2	3	0	0	1	3	1	211.723
431	2	3	3	1	2	4	1	1	0	1	1	226.618
435	2	2	5	1	2	2	0	1	0	2	1	216.17
436	2	1	3	1	1	5	#NULL!	1	0	2	1	264.079
437	2	3	3	1	2	6	0	0	0	2	1	230.171
438	1	3	5	1	4	4	0	#NULL!	0	3	1	294.274
439	2	1	3	1	2	2	#NULL!	1	0	2	1	264.079
441	1	3	4	1	1	4	0	1	0	1	1	272.976
443	2	2	4	1	2	4	0	0	0	4	1	398.104
446	2	2	4	1	1	3	0	0	1	2	1	330.748
447	1	2	3	1	1	4	1	1	0	3	1	293.331
448	2	2	5	1	1	3	0	0	1	3	1	216.17
453	1	4	3	1	3	5	0	0	0	3	2	301.99
454	2	4	3	1	2	4	0	0	0	2	2	302.196
456	1	4	3	1	3	5	1	1	0	1	2	271.205
457	1	4	4	1	2	2	0	0	1	1	2	216.959
459	2	4	5	1	4	4	0	1	0	5	2	235.864
461	2	5	4	1	3	4	0	1	0	4	3	294.683
464	2	5	3	1	2	4	0	1	0	1	3	265.296
466	2	6	3	1	2	4	0	0	1	5	3	252.328
470	2	5	3	1	3	3	#NULL!	#NULL!	1	3	3	265.296
473	1	6	3	1	2	4	1	1	0	3	3	282.29
474	2	5	5	1	3	5	#NULL!	#NULL!	0	1	3	332.273
475	2	5	3	1	2	4	1	1	0	3	3	302.83
545	2	2	4	1	1	5	0	1	0	3	1	398.104
546	1	2	3	1	1	5	1	0	1	3	1	293.331
585	1	1	4	1	2	3	0	#NULL!	0	3	1	265.481
588	2	3	3	1	3	4	0	1	0	3	1	217.318
612	1	3	5	1	3	3	0	1	0	1	1	726.582
631	2	2	3	1	1	3	0	0	1	5	1	290.286
847	1	2	3	1	2	5	1	1	0	1	1	265.481
1075	1	4	5	1	3	4	1	1	0	4	2	232.223
1201	2	6	5	1	3	6	0	0	0	4	3	295.631
1204	2	6	3	1	3	4	#NULL!	1	0	3	3	231.233
1289	1	6	5	1	3	5	1	1	0	1	3	295.631
1363	2	3	3	1	2	5	0	0	1	3	1	231.394
1447	1	4	5	1	3	6	0	0	0	5	2	235.864
1467	2	4	3	1	2	1	0	1	1	5	2	301.99
